# Supplementary material for: Hierarchical organization of long-range circuits in the olfactory cortices
Source: Physiol Rep. 2015 Sep 28;3(9):e12550. doi: 10.14814/phy2.12550 (PMC4600391; doi:10.14814/phy2.12550)
Supplement: Supplementary file 1 [file phy20003-e12550-sd1.xlsx]

## Sheet: aPC injection data
expt date	area	layer	cell #	depth (um)	RC distance	distance from Ib/Iia border	LII thickness	RC index	Layer index	IAMPA	INMDA	AMPAmean	AMPApeak	NMDAmean	NMDApeak	half-width	decay tau	charge	N/A ratio	Note
10092013	rostral pPC	IIa	001		1260	0.214	1.05	0.357955	0.20381	72	508	1.10769	0.503497	1.55828	0.875862	182.415	253.832	138599	7.05556
RC=3520	Ent		002		2410	0.027	1.15	0.684659	0.0234783	19	134	0.292308	0.132867	0.411043	0.231034	153.963	154.744	23593.9	7.05263
AMPAmean			003		2420	0.324		0.6875	0.281739	40	260	0.615385	0.27972	0.797546	0.448276	101.314	128.525	48327.3	6.5
65	caudal aPC		004		420	1.69	1.15	0.119318	1.46957	88	268	1.35385	0.615385	0.822086	0.462069	39.0247	46.6719	16745.6	3.04545
NMDAmean			005		500	0.91		0.142045	0.791304	143	580	2.2	1	1.77914	1	85.8784	99.3211	87415.6	4.05594
325.625	rostral pPC	IIIa	006		840	1.45	1.05	0.238636	1.38095	87	390	1.33846	0.608392	1.19632	0.672414	45.0877	57.3161	28463.1	4.48276
		IIb	007		840	0.69		0.238636	0.657143	29	242	0.446154	0.202797	0.742331	0.417241	122.629	168.3	39847.7	8.34483
	middle pPC		008		1020	0.171	1.08	0.289773	0.158333	42	223	0.646154	0.293706	0.684049	0.384483	35.3878	27.637	11213	5.30952
9112013	middle pPC	III	000		2540	2.2	1.4	0.575964	1.57143	78	165	2.16667	0.722222	1.2406	0.535714	61.537	57.3465	18513.1	2.11538
RC=4410		IIa	001		2570	0.46		0.582766	0.328571	15	40	0.416667	0.138889	0.300752	0.12987	63.297	40.9517	4418.37	2.66667
AMPAmean		IIa	002		2580	0.44		0.585034	0.314286	52	308	1.44444	0.481481	2.31579	1	97.9089	134.844	48485.2	5.92308
36.4667		IIa	003		2590	0.4		0.587302	0.285714	13	198	0.361111	0.12037	1.48872	0.642857	87.4938	128.749	27659.3	15.2308
NMDAmean		III	004		2600	1		0.589569	0.714286	3	14	0.0833333	0.0277778	0.105263	0.0454545				4.66667
133.2	caudal pPC	III	005		3200	1.11	1.05	0.725624	1.05714	38	10	1.05556	0.351852	0.075188	0.0324675				0.263158
	lEC	III	006		4110	1.76	1.2	0.931973	1.46667	8	60	0.222222	0.0740741	0.451128	0.194805	206.086	323.429	17140.4	7.5
		III	007		4140	2		0.938776	1.66667	17	150	0.472222	0.157407	1.12782	0.487013	143.182	158.731	36232.2	8.82353
	caudal pPC	IIa	008		3450	0.09	1.05	0.782313	0.0857143	76	175	2.11111	0.703704	1.31579	0.568182	149.177	224.969	38298.6	2.30263
	caudal aPC	III	009		1430	2.32	1.42	0.324263	1.6338	70	229	1.94444	0.648148	1.7218	0.743506	79.1496	89.6862	25663.8	3.27143
		III	010		1430	1.82		0.324263	1.28169	108	80	3	1	0.601504	0.25974	148.873	245.17	13592.3	0.740741
		IIa	011		1300	0.48		0.294785	0.338028	14	188	0.388889	0.12963	1.41353	0.61039	58.3778	68.8505	18116.8	13.4286
		IIa	012		1380	0.38		0.312925	0.267606	10	88	0.277778	0.0925926	0.661654	0.285714	71.5022	83.9345	9180.65	8.8
		IIb	013		1380	0.79		0.312925	0.556338	20	144	0.555556	0.185185	1.08271	0.467532	66.4427	73.0256	14125.2	7.2
		IIa	014		1120	0.43		0.253968	0.302817	25	149	0.694444	0.231481	1.1203	0.483766	48.7786	34.0499	11858.5	5.96
8312013	rostral pPC	III	000		1780	1.46	1.12	0.399103	1.30357	105	280	4.03846	1	2.52252	1				2.66667
RC=4460		IIa	001		1780	0.12		0.399103	0.107143	4	75	0.153846	0.0380952	0.675676	0.267857				18.75
AMPAmean		Iib or III	002		1770	0.82		0.396861	0.732143	1	0	0.0384615	0.00952381	0	0				0
25.5	middle pPC	IIa	003		2430	0.3	1.1	0.544843	0.272727	5	79	0.192308	0.047619	0.711712	0.282143				15.8
NMDAmean		Iib or III	004		2670	0.87		0.598655	0.790909	26	140	1	0.247619	1.26126	0.5				5.38462
111		III	005		2670	1.34		0.598655	1.21818	12	92	0.461538	0.114286	0.828829	0.328571				7.66667
05292013	caudal aPC	IIa	000		1005	0.13	1.01	0.211001	0.128713	42		0.724138	0.181034	0	0					control w/ drugs
RC=4763		IIb	001	28	1005	0.59		0.211001	0.584158	126	175	2.17241	0.543103	0.799087	0.228758	41.0634	40.5622	7383.35	1.38889
3rd slice	rostral aPC	IIa	002	26	561	0.07		0.117783	0.0693069	232	765	4	1	3.49315	1	32.6361	32.6471	47712.2
AMPAmean	rostral pPC	IIa	003		1450	0.13		0.30443	0.128713	13	97	0.224138	0.0560345	0.442922	0.126797	38.2963	34.8549	4470.85	7.46154
58.2222		IIa	004		1337	0.19		0.280705	0.188119	13	146	0.224138	0.0560345	0.666667	0.19085	33.7475	29.8268	7343.77	11.2308
AMPApeak	middle pPC	IIa	008		1857	0.24	0.85	0.38988	0.282353	52	218	0.896552	0.224138	0.995434	0.284967	104.844	64.4893	25691.9	4.19231
232		IIa	007		2204	0.08		0.462734	0.0941176	6	127	0.103448	0.0258621	0.579909	0.166013	63.0865	221.33	29848.2	21.1667
219.125	caudal pPC	IIa	005		2914	0.02	0.93	0.611799	0.0215054	21	129	0.362069	0.0905172	0.589041	0.168627	67.932	162.227	25422.6	6.14286
765		IIb	006	37	2930	0.49		0.615159	0.526882	19	96	0.327586	0.0818966	0.438356	0.12549	101.676	139.624	12942.8	5.05263
05182013	caudal pPC	IIa	X000	26	3220	-0.02	1.28	0.698482	-0.015625											L1, AMPA 104
RC=4610		IIa	010		3230	0.58		0.700651	0.453125	9	39	0.209302	0.0517241	0.213115	0.0719557	0	0	0	4.33333
2nd slice		IIb	001	33	3250	0.88		0.704989	0.6875	24	82	0.55814	0.137931	0.448087	0.151292	120.932	178.763	8725.08	3.41667
AMPAmean		IIIa	002	41	3260	1.4		0.707158	1.09375	17	74	0.395349	0.0977011	0.404372	0.136531	38.885	50.0811	3041.48	4.35294
42.6364	middle pPC	IIa	003		2550	0.11	0.8	0.553145	0.1375	9	114	0.209302	0.0517241	0.622951	0.210332	86.6328	102.844	10777.9	12.6667
AMPApeak		IIa	005	14	2460	0.12		0.533623	0.15	1		0.0232558	0.00574713		0
174		IIIa	004	36	2510	0.93		0.544469	1.1625	88	208	2.04651	0.505747	1.13661	0.383764	104.415	69.6914	34863.5	2.36364
NMDAmean		IIb	006	31	2500	0.41		0.542299	0.5125	19		0.44186	0.109195		0					IN	not used
182.556	caudal aPC	IIa	007		1190	0.08	0.84	0.258134	0.0952381	174	542	4.04651	1	2.96175	1	29.1644	23.0501	25026.2	3.11494
NMDApeak		IIa	009	8	1190	0.04		0.258134	0.047619	74	306	1.72093	0.425287	1.67213	0.564576	24.2766	21.5614	11951.5	4.13514
542		IIb	008	21	1180	0.55		0.255965	0.654762	53	182	1.23256	0.304598	0.994536	0.335793	69.6233	89.8121	21527.8	3.43396
	Ent	IIIa	011		3700	0.21	1.13	0.802603	0.185841	1		0.0232558	0.00574713	0	0
05082013	rostral aPC	IIa	000	10	1030	0.08	1.06	0.193609	0.0754717	144	290	1.65517	1	1.54255	0.635965	45.83	53.2538	21092.4	2.01389
RC=5320	caudal aPC	IIa	001	62	1640	0.26		0.308271	0.245283	130	456	1.49425	0.902778	2.42553	1	50.586	56.5833	33383.4	3.50769
3rd slice		Ib	002	22	1800	-0.12		0.338346	-0.113208	262		3.01149			0	50.586	56.5833	33383.4		IN, AMPA 262
AMPAmean		Ib	003	33	1920	-0.02		0.360902	-0.0188679	447	558	5.13793		2.96809	1.22368				1.24832	IN, 447:558, outlier
146.444	middle pPC	IIb	004	25	2990	0.61	1.32	0.56203	0.462121	52	146	0.597701	0.361111	0.776596	0.320175	83.4843	86.9777	16712.3	2.80769
AMPApeak		IIb	005	24	2990	0.84		0.56203	0.636364	40	97	0.45977	0.277778	0.515957	0.212719	109.676	109.153	12589.4	2.425
144		IIb	006	34	2990	0.72		0.56203	1.08197	78		0.896552	0.541667	0	0
240.429	caudal pPC	IIa	007		4020	0.26	1.31	0.755639	0.213115	22	22	0.252874	0.152778	0.117021	0.0482456	0	0	0	1
456	Ent	IIIa	008		4610	0.22	1.43	0.866541	0.189655	143	114	1.64368	0.993056	0.606383	0.25	144.679	129.26	22958.3	0.797203
05062013	rostral pPC	IIa	000		2228	-0.33	1.06	0.38001	-0.311321					0	0					control 52:59 w/ drugs; L1? 345:880 w/o drugs
RC=5863		IIa	001	25	2262	0.01		0.385809	0.00943396	69	338	1.01471	0.442308	1.53636	0.80285	68.7362	83.7574	39391.4	4.89855
3rd slice	middle pPC	IIa	002	47	3280	0.37	1.32	0.559441	0.280303	70	407	1.02941	0.448718	1.85	0.966746	144.195	198.939	91276.2	5.81429
AMPAmean		IIb	003		3274	0.72		0.558417	0.545455	56		0.823529	0.358974	0	0
70.2222		IIb	004	17	3274	0.84		0.558417	0.636364	156	122	2.29412	1	0.554545	0.289786	206.508	209.493	29428.6	0.782051
AMPApeak		IIIa	005	62	3268	1.71		0.557394	1.29545	70	40	1.02941	0.448718	0.181818	0.0950119	148.361	189.841	8742.96	0.571429
156	caudal pPC	IIa	006	26	4438	0.33	1.22	0.75695	0.270492	79	421	1.16176	0.50641	1.91364	1	188.252	229.27	116583	5.32911
219.625		IIb	007		4460	0.79		0.760703	0.647541	16	67	0.235294	0.102564	0.304545	0.159145	160.131	182.223	12520.3	4.1875
421	Ent	IIb	008	22	5250	0.73	1.16	0.895446	0.62931	61	218	0.897059	0.391026	0.990909	0.517815	174.371	202	55811.9	3.57377
		IIb	009	31	5270	0.79		0.898857	0.681034	55	144	0.808824	0.352564	0.654545	0.342043	198.607	211.099	34132.4	2.61818
04252013	Ent	IIa	000	30	4251	0.09	1.25	0.854472	0.072	11	23	0.144737	0.0254042	0.261364	0.0858209	163.237	260.295	6420.08	2.09091	control; 67:119 w/o drugs
RC=4975	caudal pPC	IIa	001	13	3438	0.12	1.21	0.691055	0.0991736	39	91	0.513158	0.0900693	1.03409	0.339552	108.425	108.561	13662.6	2.33333
3rd slice		IIb	002	75	3438	0.56		0.691055	0.46281	55	106	0.723684	0.127021	1.20455	0.395522	165.95	260.676	27308.8	1.92727
AMPAmean		IIIa	003	61	3335	1.43		0.670352	1.18182	99	268	1.30263	0.228637	3.04545	1	143.763	189.515	73532.9	2.70707
76.2857		IIIb	004	58	3406	2.11		0.684623	1.7438	74	98	0.973684	0.170901	1.11364	0.365672	176.365	229.253	24377.1	1.32432
AMPApeak	rostral pPC	IIa	007	16	2385	0.19	1.34	0.479397	0.141791	49	147	0.644737	0.113164	1.67045	0.548507	72.5936	75.7971	12395.7	3
433		IIb	006	40	2385	0.59		0.479397	0.440299	40	57	0.526316	0.0923788	0.647727	0.212687	123.096	153.61	8521.92	1.425
		IIIa	008	93	2341	1.8		0.470553	1.34328	94	122	1.23684	0.21709	1.38636	0.455224	134.021	163.017	20298.3	1.29787
NMDAmean		IIIb	005	110	2341	4.37		0.470553	3.26119	40	15	0.526316	0.0923788	0.170455	0.0559701	61.5422	170.843	1665.16	0.375
88.6364	caudal aPC	IIa	011	31	1662	0.3	1.47	0.33407	0.204082	40		0.526316	0.0923788		0
NMDApeak		IIa	012	22	1798	0.34		0.361407	0.231293	44		0.578947	0.101617		0
268		IIIa	010	82	1651	1.94		0.331859	1.31973	433	42	5.69737	1	0.477273	0.156716	193.724	300.012	9964.61	0.0969977	IN	not used
	middle pPC	IIIb	013	52	2899	2.68	1.41	0.582714	1.90071	8	6	0.105263	0.0184758	0.0681818	0.0223881	0	0	0	0.75	IN	not used
		IIIb	014	73	2956	2.68		0.594171	1.90071	42		0.552632	0.0969977		0
04232013	rostral pPC	IIa	000	39	1324	0.73	1.57	0.311529	0.464968						0					control, 213:824
	1st slice	IIa	001	39	1324	0.73		0.311529	0.464968						0					13	130	0.104	0.0546218	10
		IIb	002	43	1599	1.24		0.376235	0.789809						0					127	142	1.016	0.533613	1.11811
	rostral pPC	IIa	004	29	1791	0.11	1.48	0.421412	0.0743243	215	824	1.59259	0.903361	2.16842	1	125.991	122.846	17281.6	3.83256
RC=4250	2nd slice	IIa	005	14	1625	0.08		0.382353	0.0540541	17	252	0.125926	0.0714286	0.663158	0.305825	119.507	167.478	46882.5	14.8235
AMPAmean		IIb	003	49	1854	1.18		0.436235	0.797297	160	228	1.18519	0.672269	0.6	0.276699	119.491	162.441	22351.6	1.425
135.273		IIb	006	38	1725	0.51		0.405882	0.344595	157	621	1.16296	0.659664	1.63421	0.753641	128.536	234.279	162969	3.95541
AMPApeak		IIIa	007	71	1779	2.02		0.418588	1.36486	161	345	1.19259	0.676471	0.907895	0.418689	226.964	314.094	117602	2.14286
238	caudal pPC	IIa	009	11	2424	0.41	1.55	0.570353	0.264516	10	188	0.0740741	0.0420168	0.494737	0.228155	142.625	179.76	37037.1	18.8
	2nd slice	IIb	010	32	2429	1.14		0.571529	0.735484	158	348	1.17037	0.663866	0.915789	0.42233	192.199	245.649	97250.3	2.20253
NMDAmean		IIIa	008	62	2456	1.76		0.577882	1.13548	103	266	0.762963	0.432773	0.7	0.322816	200.41	244.69	84459.4	2.58252
380.364	Ent	IIa	011	23	3194	0.2	1.2	0.751529	0.166667	168	403	1.24444	0.705882	1.06053	0.489078	254.307	303.844	152278	2.39881
NMDApeak	rostral pPC	IIa	012		1882	0.09	1.48	0.442824	0.0608108	101	539	0.748148	0.42437	1.41842	0.654126	189.396	264.879	169224	5.33663
824	2nd slice	IIb	013	41	1854	1.22		0.436235	0.824324	238	170	1.904	1	0.447368	0.206311	220.659	260.528	53637.7	0.714286
04202013	caudal pPC	IIa	000	27	1832	0.33	1.15	0.38536	0.286957	91	187	0.883495	0.286164	0.899038	0.512329	254.414	350.602	67473	2.05495	control, 222:375 w/o drugs
RC=4754	rostral pPC	IIb	002		639	0.54	1.24	0.134413	0.435484	228	159	2.21359	0.716981	0.764423	0.435616	200.588	261.275	43283.7	0.697368
2nd slice		IIb	003	38	686	0.61		0.1443	0.491935	204	293	1.98058	0.641509	1.40865	0.80274	232.939	252.663	90232.6	1.43627
AMPAmean		IIIa	001	44	680	1.5		0.143037	1.20968	318	265	3.08738	1	1.27404	0.726027	268.093	304.084	91719.3	0.833333	IN
102.636	Ent	IIa	004	44	3716	0.32	1.3	0.781658	0.246154	29		0.281553	0.091195	0	0
AMPApeak		IIb	006	49	3812	0.82		0.801851	0.630769	24		0.23301	0.0754717	0	0
318		IIb	007	57	3802	0.92		0.799748	0.707692	38	130	0.368932	0.119497	0.625	0.356164	147.153	167.338	27424.8	3.42105
NMDAmean		IIIa	008	50	3612	1.42		0.759781	1.09231	10	23	0.0970874	0.0314465	0.110577	0.0630137	122.356	219.14	4231.05	2.3
207.667		IIIa	005	25	3602	1.52		0.757678	1.16923	27	145	0.262136	0.0849057	0.697115	0.39726	131.312	147.456	27415.4	5.37037
NMDApeak	caudal pPC	IIb	009	50	1841	0.8	1.15	0.387253	0.695652	68	302	0.660194	0.213836	1.45192	0.827397	168.902	243.861	70960.2	4.44118
365		IIIb	010	62	1875	2.5		0.394405	2.17391	92	365	0.893204	0.289308	1.75481	1	81.1619	106.748	50786.6	3.96739
04192013	caudal pPC	IIa	000	40	3251	0.27	1.2	0.607664	0.225					0	0					control, 46:100
RC=5350		IIa	001	34	3282	0.06		0.613458	0.05	21	108	1.3125	0.477273	0.658537	0.325301	116.594	100.008	27368.2	5.14286
3rd slice		IIb	002		3362	0.6		0.628411	0.5	37	212	2.3125	0.840909	1.29268	0.638554	108.85	162.031	39181.7	5.72973
AMPAmean		IIb	003	24	3342	0.82		0.624673	0.683333	10	67	0.625	0.227273	0.408537	0.201807	67.5286	153.509	3802.95	6.7
18.9091		IIIa	004	30	3122	1.81		0.583551	1.50833	15	202	0.9375	0.340909	1.23171	0.608434	134.794	238.147	53016.7	13.4667
AMPApeak		IIIa	005	65	3202	1.92		0.598505	1.6	8	56	0.5	0.181818	0.341463	0.168675	94.3631	156.154	6498.03	7
44	TT		006	45	-1770			-0.330841				0	0	0	0					84	401	2.70968	0.482759	4.77381
	AON		007	43	-1021			-0.190841				0	0	0	0					174	414	5.6129	1	2.37931
NMDAmean	Ent	IIb	008	23	4284			0.800748	0.51	6	139	0.375	0.136364	0.847561	0.418675	152.611	241.217	32453.9	23.1667
164		IIb	009	14	4392			0.820935	0.52	3	86	0.1875	0.0681818	0.52439	0.259036	103.315	168.651	8326.1	28.6667
NMDApeak		IIIb	X010	47	4282			0.800374							0
332		IIIb	X011	51	4222			0.789159							0
	rostral pPC	IIa	012	41	2278	0.11	1.08	0.425794	0.101852	16	172	1	0.363636	1.04878	0.518072	80.0183	112.112	20218.5	10.75
		IIa	013		2302	0.18		0.43028	0.166667	24	332	1.5	0.545455	2.02439	1	88.63	117.227	45719.2	13.8333
		IIb	015	58	2382	0.45		0.445234	0.416667	24	300	1.5	0.545455	1.82927	0.903614	82.0521	97.1923	38750.8	12.5
		IIIa	014	77	2172	1.12		0.405981	1.03704	44	130	2.75	1	0.792683	0.391566	103.47	152.793	30267.4	2.95455
04042013	rostral pPC	IIa	000	25	1110	0.13		0.297587	0.0915493					0	0					control,109:357
RC=3730		IIa	005	18	1620	0.16	0.78	0.434316	0.205128	20	88	1.17647	0.526316	1.44262	1	42.3581	37.8674	4591.4	4.4
1st slice		IIb	002	35	1610	0.58		0.431635	0.74359	28	46	1.64706	0.736842	0.754098	0.522727				1.64286
AMPAmean		IIIa	003	32	1600	1.08		0.428954	1.38462				0
17.4		IIIa	004	48	1640	1.09		0.439678	1.39744	18	81	1.05882	0.473684	1.32787	0.920455	87.5304	105.116	9905.81	4.5
AMPApeak	caudal pPC	IIa	006	23	2000	0.18	1.06	0.536193	0.169811	5	52	0.294118	0.131579	0.852459	0.590909	113.975	191.333	12556.2	10.4
38		IIa	008	31	2100	0.41		0.563003	0.386792	13		0.764706	0.342105	0	0
NMDAmean		IIb	007	41	2200	0.74		0.589812	0.698113	4	38	0.235294	0.105263	0.622951	0.431818	54.1235	65.4562	2825.21	9.5
60.6667		IIIa	009	33	2060	1.13		0.552279	1.06604	5		0.294118	0.131579	0	0
NMDApeak	caudal aPC	IIa	010	11	890	0.49	1.42	0.238606	0.34507	38		2.23529	1	0	0
88		IIb	011	35	530	0.69		0.142091	0.485915	17	59	1	0.447368	0.967213	0.670455	86.5684	94.8029	8073.34	3.47059
04022013	caudal pPC	IIa	000	89	4640	0.27	1.04	0.888889	0.259615					0	0					control, 350:297
RC=5220		IIa	003	12	4500	0.32		0.862069	0.307692	30	61	0.167598	0.046729	0.261803	0.092145	85.0302	92.3566	5963.7	2.03333
2nd slice		IIa	004	15	4660	0.07		0.89272	0.0673077	55	197			0.845494	0.297583
AMPAmean		IIb	002	41	4570	0.67		0.875479	0.644231	119	169	0.664804	0.185358	0.725322	0.255287	128.574	156.565	32550.2	1.42017
170.8		IIIa	001	110	4250	1.39		0.814176	1.33654	112	115	0.625698	0.174455	0.493562	0.173716	128.049	101.52	16985.7	1.02679
AMPApeak	rostral pPC	IIa	006	17	3750	0.08	0.97	0.718391	0.0824742	88	120	0.49162	0.137072	0.515021	0.181269	92.089	107.813	5333.01	1.36364
642		IIa	007	17	4030	0.19		0.772031	0.195876	80	243	0.446927	0.124611	1.04292	0.367069	50.4698	61.5847	21638.7	3.0375
		IIb	008	37	3490	0.49		0.668582	0.505155	438	302	2.44693	0.682243	1.29614	0.456193	231.057	274.223	94075.3	0.689498	IN,Iib
NMDAmean		IIb	009	32	3240	0.8		0.62069	0.824742	164	383	0.916201	0.255452	1.64378	0.57855	92.8143	140.727	71678	2.33537
230.667		IIIa	005	49	3570	1.19		0.683908	1.2268	110	115	0.614525	0.17134	0.493562	0.173716	100.657	138.485	20872.9	1.04545	IN, bipolar
NMDApeak	caudal aPC	IIa	012	12	2210	0.16	0.68	0.423372	0.235294	200	402	1.11732	0.311526	1.72532	0.607251	49.749	47.9717	6461.8	2.01
662		IIa	013	14	2190	0.12		0.41954	0.176471	51	26	0.284916	0.0794393	0.111588	0.0392749	47.4571	108.414	1493.31	0.509804
		IIa	014	14	2100	0.02		0.402299	0.0294118	72	125	0.402235	0.11215	0.536481	0.188822	104.443	79.188	2903.7	1.73611
		IIb	011	95	2170	0.49		0.415709	0.720588	299	270	1.67039	0.465732	1.1588	0.407855	41.8477	46.4507	35967.7	0.90301
		IIIa	010	52	2020	1.73		0.386973	2.54412	642	662	3.58659	1	2.8412	1	36.2898	60.6675	64710.3	1.03115	IN
	Ent	IIa	015	17	5120	0.19	1.42	0.980843	0.133803	102	270	0.569832	0.158879	1.1588	0.407855	143.746	249.219	58355	2.64706
04012013	caudal aPC	IIa	001	30	1500	0.1	1.05	0.348837	0.0909091	46	272	1.24324	0.46	2.09231	0.89769	39.446	41.9902	17456.4	5.91304	000 control, 46:272
RC=4300		IIa	005	11	1610	0		0.374419	0	31	36	0.837838	0.31	0.276923	0.118812				1.16129
1st slice		IIa	002	40	1350	0.42		0.313953	0.381818	45	303	1.21622	0.45	2.33077	1	55.2088	81.5053	29862.2	6.73333
AMPAmean		IIb	003	41	1250	0.7		0.290698	0.636364	100	295	2.7027	1	2.26923	0.973597	90.2796	119.663	48544.5	2.95
36.1	rostral pPC	IIa	006	53	2400	0.1	0.9	0.55814	0.111111	42	80	1.13514	0.42	0.615385	0.264026	149.868	188.3	15123.2	1.90476
AMPApeak		IIb	004	32	2300	0.6		0.534884	0.666667	22	109	0.594595	0.22	0.838462	0.359736	67.515	70.7652	9928.87	4.95455
100		IIb	007	21	2300	0.5		0.534884	0.555556	22	8	0.594595	0.22	0.0615385	0.0264026	119.013	119.789	746.146	0.363636
		IIIa	009	41	2300	1.1		0.534884	1.22222	23	28	0.621622	0.23	0.215385	0.0924092	138.675	114.659	6107.14	1.21739
120.5	caudal pPC	IIb	010	12	3300	0.8	1	0.767442	0.8	20	61	0.540541	0.2	0.469231	0.20132	172.631	182.828	12062	3.05
303		III	011		3200	1.1		0.744186	1.1	10	13	0.27027	0.1	0.1	0.0429043	143.479	182.068	2364.22	1.3
03312013	caudal aPC	IIa	000	15	1590	0.1	0.75	0.323171	0.133333					0	0					control,135:550
RC=4920		IIa	001	21	1380	0.05		0.280488	0.0666667	64	488	0.561404	0.118519	3.23179	1	34.2375	36.2842	34573.7	7.625
3rd slice		IIa	002	32	1460	0.25		0.296748	0.333333	27	202	0.236842	0.05	1.33775	0.413934	27.6697	36.508	8227.44	7.48148
AMPAmean		IIIa	003	54	1430	0.87		0.29065	1.16	37		0.324561	0.0685185	0	0
113.75		IIIa	004	34	1420	1.11		0.288618	1.48	68	132	0.596491	0.125926	0.874172	0.270492	81.7652	106.48	16960.2	1.94118
AMPApeak	middle pPC	IIa	008	45	2880	0.04	0.74	0.585366	0.0540541	540	395	4.73684	1	2.61589	0.809426	122.116	134.628	71020.2	0.731481
540		IIb	007	41	2820	0.21		0.573171	0.283784	126	62	1.10526	0.233333	0.410596	0.127049	123.073	123.744	9391.05	0.492063
		IIIa	006	49	2730	0.82		0.554878	1.10811	79	102	0.692982	0.146296	0.675497	0.209016	97.4572	118.019	11564	1.29114
NMDAmean		IIIa	005	60	2200	1.05		0.447154	1.41892	121	42	1.0614	0.224074	0.278146	0.0860656	90.9594	144.157	5964.91	0.347107	IN
151	rostral pPC	IIa	010	27	1930	0.09	0.75	0.392276	0.12	90	78	0.789474	0.166667	0.516556	0.159836	89.6576	93.3379	8154.4	0.866667
NMDApeak		IIb	011	104	1970	0.24		0.400407	0.32	107	137	0.938596	0.198148	0.907285	0.280738	102.013	98.6624	20006.5	1.28037
488		IIIa	012	55	1730	1.26		0.351626	1.68	10	10	0.0877193	0.0185185	0.0662252	0.0204918	49.8704	48.3557	577.772	1
		IIIb	013	53	1640	1.38		0.333333	1.84	96	13	0.842105	0.177778	0.0860927	0.0266393	111.101	198.201	2425.75	0.135417
03302013	caudal aPC	IIa	001																	control, 113:253
RC=4980	rostral pPC	IIa	002		2200	0.32	1.15	0.441767	0.278261	52		0.634146	0.268041	0	0
2nd slice		IIIa	003		2100	1.3		0.421687	1.13043	166	210	2.02439	0.85567	1.09375	0.380435	123.097	146.929	39414.4	1.26506
AMPAmean		IIa	004		2100	0.42		0.421687	0.365217	14	125	0.170732	0.0721649	0.651042	0.226449	75.2742	84.5934	13442.9	8.92857
82		IIIa	005		2150	1.5		0.431727	1.30435	45	79	0.54878	0.231959	0.411458	0.143116	106.466	124.452	9307.91	1.75556
AMPApeak	caudal pPC	Iia	X006		2820	0.3	1.2	0.566265	0.25	151	34	1.84146	0.778351	0.177083	0.0615942	0	0	0	0.225166	outlier
194		IIa	007		2820	0.2		0.566265	0.166667	194	552	2.36585	1	2.875	1	144.442	169.275	118033	2.84536
		IIa	008		2820	0.45		0.566265	0.375	68	148	0.829268	0.350515	0.770833	0.268116	171.058	186.614	35878.9	2.17647
NMDAmean		IIb	009		2810	1		0.564257	0.833333	109	332	1.32927	0.561856	1.72917	0.601449	162.283	213.52	67532.5	3.04587
192		IIIa	010		2780	1.6		0.558233	1.33333	46	52	0.560976	0.237113	0.270833	0.0942029	114.558	141.102	6307.95	1.13043
NMDApeak	Ent	IIa	012		3910	0.3	1.4	0.785141	0.214286	34	14	0.414634	0.175258	0.0729167	0.0253623	233.261	248.074	3555.16	0.411765
552		IIb	011		3800	0.9		0.763052	0.642857	148	183	1.80488	0.762887	0.953125	0.331522	194.682	167.016	48737.7	1.23649
		III	013		3900	1.6		0.783133	1.14286	26	58	0.317073	0.134021	0.302083	0.105072	220.84	366.88	16429.4	2.23077
	caudal aPC	IIa	014		1600	0	1.1	0.321285	0			0		0	0					outlier
		IIa	015		1430	0.4		0.287149	0.363636	23	288	0.280488	0.118557	1.5	0.521739	81.7425	88.5631	35096.8	12.5217
		IIb	016		1430	0.7		0.287149	0.636364	38	135	0.463415	0.195876	0.703125	0.244565	116.326	126.554	18316	3.55263
		IIIa	017		1430	1.2		0.287149	1.09091	116	192	1.41463	0.597938	1	0.347826	109.174	123.705	31968.5	1.65517
03262013	caudal aPC	IIb	007		1920	0.62	1.107	0.365019	0.563636	225	520.074	3.68852	1	1.91204	1.00014	119.028	148.685	70596	2.31144	retake biotin images to determine layer index
RC=5260		IIa	005		1990	0.48		0.378327	0.436364	72	424.428	1.18033	0.32	1.5604	0.816208	46.5521	57.7395	20317.8	5.89483
2nd slice		IIa	006		2050	0.17		0.389734	0.154545	36	215.203	0.590164	0.16	0.791187	0.413852	46.6157	54.3601	8087.52	5.97786
AMPAmean	rostral pPC	IIb	003		2440	0.68		0.463878	0.618182	45	53	0.737705	0.2	0.194853	0.101923				1.17778
59.9167		IIa	004		2330	0.12		0.442966	0.109091	38	276.476	0.622951	0.168889	1.01646	0.531685	54.5116	59.9786	15296.8	7.27568
AMPApeak	middle pPC	IIIa	000		3620	1.057	0.92	0.688213	1.14891	59	50.8118	0.967213	0.262222	0.186808	0.097715	72.7906	178.716	1383.85	0.861217	IN
225		IIIa	001		3700	1.06		0.703422	0.963636	40	31.3838	0.655738	0.177778	0.115381	0.0603534	110.964	164.633	3509.97	0.784594
NMDAmean		IIb	002		3390	0.62		0.644487	0.563636	76	85.1845			0.313178	0.163816	109.147	116.735	9178.91	1.12085
271.993	caudal pPC	IIIa	008		4050	1.779		0.769962	1.61727	11	0.747232	0.180328	0.0488889	0.00274718	0.00143699	0	0	0	0.0679302
NMDApeak		IIa	009		4290	0.22		0.815589	0.2	37	89.6679	0.606557	0.164444	0.329661	0.172438	131.634	132.733	9560.96	2.42346
520	Ent	IIa	010		4530	0.1	0.54	0.861217	0.185185	49	49.3173	0.803279	0.217778	0.181314	0.094841	152.644	152.989	5759.55	1.00648
		IIb	011		4600	0.48		0.874525	0.888889	31	23.9114	0.508197	0.137778	0.0879097	0.0459835	117.739	184.634	2299.57	0.771337
3252013	rostral pPC	Iib	001		2720	0.543	0.845	0.465753	0.638824	207	104.613	1.61719	0.766667	0.505375	0.165004	130.356	111.444	11012.2	0.505375
RC=5840		Iia	003		2700	0.088		0.462329	0.103529	270	633.653	2.10938	1	3.06113	0.999453	50.1076	49.6555	33445.3	2.34686
AMPAmean			004		2700	0.088		0.462329	0.103529	187		1.46094	0.692593
128			008		2640	0.056		0.452055	0.0658824	38		0.296875	0.140741			65.9318	65.1278	15396.1
AMPApeak		IIb	006		3130	0.61		0.535959	0.717647	178	292.915	1.39062	0.659259	1.41505	0.462011	112.2	91.4305	32905.3	1.64559
270		IIb	007		2720	0.83		0.465753	0.976471	126	251.07	0.984375	0.466667	1.2129	0.39601	136.744	150.722	33801.1	1.99262
NMDAmean		IIIa	002		2870	1.822		0.491438	2.14353	42	104.613	0.328125	0.155556	0.505375	0.165004	82.0338	63.1197	5908.56	2.49077
207			005		2990	1.16		0.511986	1.36471	117	107.319	0.914062	0.433333	0.518447	0.169272	127.593	90.88	13459.6	0.917253
NMDApeak			000		2940	0.933		0.503425	1.09765	160	345.221	1.25	0.592593	1.66774	0.544513	180.855	99.2156	61083.1	2.15763
634	aPC	IIb	009		2010	0.539	0.76	0.344178	0.709211	75	134.148	0.585938	0.277778	0.648059	0.21159	44.5019	41.9701	6149.93	1.78864
		IIb	012		1860	0.664		0.318493	0.873684	173	333.266	1.35156	0.640741	1.60998	0.525656	148.117	161.36	51505	1.92639
		IIIa	010		1960	1.678		0.335616	2.20789	80	159.7	0.625	0.296296	0.771499	0.251893	138.942	127.771	24019.7	1.99625
		IIIa	011		1910	1.60		0.327055	2.10526	61	125.205	0.476562	0.225926	0.604855	0.197484	121.734	114.557	16804.1	2.05254	IN
	Ent	Ib	013		4040	-0.101	0.53	0.691781	-0.190566	157		1.22656	0.581481							IN
		IIb	014		4240	0.906		0.726027	1.70943	57	95.8202	0.445312	0.211111	0.462899	0.151136	114.831	130	8359.38	1.68106

## Sheet: Layer comparison
	layer	cell #	depth (um)	RC distance	distance from Ib/Iia border	LII thickness	RC index	Layer index	IAMPA	INMDA	AMPAmean	AMPApeak	NMDAmean	NMDApeak	half-width	decay tau	charge	N/A ratio	Note
II	IIa	000		1005	0.13	1.01	0.211001	0.128713	42		0.724138	0.181034	0	0					control w/ drugs
	IIa	002	26	561	0.07		0.117783	0.0693069	232	765	4	1	3.49315	1	32.6361	32.6471	47712.2
	IIa	003		1450	0.13		0.30443	0.128713	13	97	0.224138	0.0560345	0.442922	0.126797	38.2963	34.8549	4470.85	7.46154
	IIa	004		1337	0.19		0.280705	0.188119	13	146	0.224138	0.0560345	0.666667	0.19085	33.7475	29.8268	7343.77	11.2308
	IIa	008		1857	0.24	0.85	0.38988	0.282353	52	218	0.896552	0.224138	0.995434	0.284967	104.844	64.4893	25691.9	4.19231
	IIa	007		2204	0.08		0.462734	0.0941176	6	127	0.103448	0.0258621	0.579909	0.166013	63.0865	221.33	29848.2	21.1667
	IIa	005		2914	0.02	0.93	0.611799	0.0215054	21	129	0.362069	0.0905172	0.589041	0.168627	67.932	162.227	25422.6	6.14286
	IIa	000	26	3220	-0.02	1.28	0.698482	-0.015625											L1, AMPA 104
	IIa	010		3230	0.58		0.700651	0.453125	9	39	0.209302	0.0517241	0.213115	0.0719557	0	0	0	4.33333
	IIa	003		2550	0.11	0.8	0.553145	0.1375	9	114	0.209302	0.0517241	0.622951	0.210332	86.6328	102.844	10777.9	12.6667
	IIa	005	14	2460	0.12		0.533623	0.15	1		0.0232558	0.00574713	0	0
	IIa	007		1190	0.08	0.84	0.258134	0.0952381	174	542	4.04651	1	2.96175	1	29.1644	23.0501	25026.2	3.11494
	IIa	009	8	1190	0.04		0.258134	0.047619	74	306	1.72093	0.425287	1.67213	0.564576	24.2766	21.5614	11951.5	4.13514
	IIa	000	10	1030	0.08	1.06	0.193609	0.0754717	144	290	1.65517	1	1.54255	0.635965	45.83	53.2538	21092.4	2.01389
	IIa	001	62	1640	0.26		0.308271	0.245283	130	456	1.49425	0.902778	2.42553	1	50.586	56.5833	33383.4	3.50769
	IIa	007		4020	0.26	1.31	0.755639	0.213115	22	22	0.252874	0.152778	0.117021	0.0482456	0	0	0	1
	IIa	000		2228	-0.33	1.06	0.38001	-0.311321					0	0					control 52:59 w/ drugs; L1? 345:880 w/o drugs
	IIa	001	25	2262	0.01		0.385809	0.00943396	69	338	1.01471	0.442308	1.53636	0.80285	68.7362	83.7574	39391.4	4.89855
	IIa	002	47	3280	0.37	1.32	0.559441	0.280303	70	407	1.02941	0.448718	1.85	0.966746	144.195	198.939	91276.2	5.81429
	IIa	006	26	4438	0.33	1.22	0.75695	0.270492	79	421	1.16176	0.50641	1.91364	1	188.252	229.27	116583	5.32911
	IIa	000	30	3301	0.09	1.25	0.663518	0.072	11	23	0.144737	0.0254042	0.261364	0.0858209	163.237	260.295	6420.08	2.09091	control; 67:119 w/o drugs
	IIa	001	13	3438	0.12	1.21	0.691055	0.0991736	39	91	0.513158	0.0900693	1.03409	0.339552	108.425	108.561	13662.6	2.33333
	IIa	007	16	2385	0.19	1.34	0.479397	0.141791	49	147	0.644737	0.113164	1.67045	0.548507	72.5936	75.7971	12395.7	3
	IIa	011	31	1662	0.3	1.47	0.33407	0.204082	40		0.526316	0.0923788	0	0
	IIa	012	22	1798	0.34		0.361407	0.231293	44		0.578947	0.101617	0	0
	IIa	004	29	1791	0.11	1.48	0.421412	0.0743243	215	824	1.59259	0.903361	2.16842	1	125.991	122.846	17281.6	3.83256
	IIa	005	14	1625	0.08		0.382353	0.0540541	17	252	0.125926	0.0714286	0.663158	0.305825	119.507	167.478	46882.5	14.8235
	IIa	009	11	2424	0.41	1.55	0.570353	0.264516	10	188	0.0740741	0.0420168	0.494737	0.228155	142.625	179.76	37037.1	18.8
	IIa	011	23	3194	0.2	1.2	0.751529	0.166667	168	403	1.24444	0.705882	1.06053	0.489078	254.307	303.844	152278	2.39881
	IIa	012		1882	0.09	1.48	0.442824	0.0608108	101	539	0.748148	0.42437	1.41842	0.654126	189.396	264.879	169224	5.33663
	IIa	000	27	1832	0.33	1.15	0.38536	0.286957	91	187	0.883495	0.286164	0.899038	0.512329	254.414	350.602	67473	2.05495	control, 222:375 w/o drugs
	IIa	004	44	3716	0.32	1.3	0.781658	0.246154	29		0.281553	0.091195	0	0
	IIa	001	34	3282	0.06		0.613458	0.05	21	108	1.3125	0.477273	0.658537	0.325301	116.594	100.008	27368.2	5.14286
	IIa	013		2302	0.18		0.43028	0.166667	24	332	1.5	0.545455	2.02439	1	88.63	117.227	45719.2	13.8333
	IIa	005	18	1620	0.16	0.78	0.434316	0.205128	20	88	1.17647	0.183486	1.44262	1	42.3581	37.8674	4591.4	4.4
	IIa	006	23	2000	0.18	1.06	0.536193	0.169811	5	52	0.294118	0.0458716	0.852459	0.590909	113.975	191.333	12556.2	10.4
	IIa	008	31	2100	0.41		0.563003	0.386792	13		0.764706	0.119266	0	0
	IIa	010	11	890	0.49	1.42	0.238606	0.34507	38		2.23529	0.348624	0	0
	IIa	003	12	4500	0.32		0.862069	0.307692	30	61	0.167598	0.046729	0.261803	0.092145	85.0302	92.3566	5963.7	2.03333
	IIa	006	17	3750	0.08	0.97	0.718391	0.0824742	88	120	0.49162	0.137072	0.515021	0.181269	92.089	107.813	5333.01	1.36364
	IIa	007	17	4030	0.19		0.772031	0.195876	80	243	0.446927	0.124611	1.04292	0.367069	50.4698	61.5847	21638.7	3.0375
	IIa	012	12	2210	0.16	0.68	0.423372	0.235294	200	402	1.11732	0.311526	1.72532	0.607251	49.749	47.9717	6461.8	2.01
	IIa	013	14	2190	0.12		0.41954	0.176471	51	26	0.284916	0.0794393	0.111588	0.0392749	47.4571	108.414	1493.31	0.509804
	IIa	014	14	2100	0.02		0.402299	0.0294118	72	125	0.402235	0.11215	0.536481	0.188822	104.443	79.188	2903.7	1.73611
	IIa	015	17	5120	0.19	1.42	0.980843	0.133803	102	270	0.569832	0.158879	1.1588	0.407855	143.746	249.219	58355	2.64706
	IIa	001	30	1500	0.1	1.05	0.348837	0.0909091	46	272	1.24324	0.46	2.09231	0.89769	39.446	41.9902	17456.4	5.91304	000 control, 46:272
	IIa	002	40	1350	0.42		0.313953	0.381818	45	303	1.21622	0.45	2.33077	1	55.2088	81.5053	29862.2	6.73333
	IIa	006	53	2400	0.1	0.9	0.55814	0.111111	42	80	1.13514	0.42	0.615385	0.264026	149.868	188.3	15123.2	1.90476
	IIa	001	21	1380	0.05		0.280488	0.0666667	64	488	0.561404	0.118519	3.23179	1	34.2375	36.2842	34573.7	7.625
	IIa	002	32	1460	0.25		0.296748	0.333333	27	202	0.236842	0.05	1.33775	0.413934	27.6697	36.508	8227.44	7.48148
	IIa	008	45	2880	0.04	0.74	0.585366	0.0540541	540	395	4.73684	1	2.61589	0.809426	122.116	134.628	71020.2	0.731481
	IIa	010	27	1930	0.09	0.75	0.392276	0.12	90	78	0.789474	0.166667	0.516556	0.159836	89.6576	93.3379	8154.4	0.866667
	IIa	002		2200	0.32	1.15	0.441767	0.278261	52		0.634146	0.268041	0	0
	IIa	004		2100	0.42		0.421687	0.365217	14	125	0.170732	0.0721649	0.651042	0.226449	75.2742	84.5934	13442.9	8.92857
	IIa	007		2820	0.2		0.566265	0.166667	194	552	2.36585	1	2.875	1	144.442	169.275	118033	2.84536
	IIa	008		2820	0.45		0.566265	0.375	68	148	0.829268	0.350515	0.770833	0.268116	171.058	186.614	35878.9	2.17647
	IIa	012		3910	0.3	1.4	0.785141	0.214286	34	14	0.414634	0.175258	0.0729167	0.0253623	233.261	248.074	3555.16	0.411765
	IIa	015		1430	0.4		0.287149	0.363636	23	288	0.280488	0.118557	1.5	0.521739	81.7425	88.5631	35096.8	12.5217
	IIa	005		1990			0.378327		72	424.428	1.18033	0.32	1.5604	0.816208	46.5521	57.7395	20317.8	5.89483
	IIa	006		2050			0.389734		36	215.203	0.590164	0.16	0.791187	0.413852	46.6157	54.3601	8087.52	5.97786
	IIa	004		2330			0.442966		38	276.476	0.622951	0.168889	1.01646	0.531685	54.5116	59.9786	15296.8	7.27568
	IIa	000		3620			0.688213		59	50.8118	0.967213	0.262222	0.186808	0.097715	72.7906	178.716	1383.85	0.861217
	IIa	001		3700			0.703422		40	31.3838	0.655738	0.177778	0.115381	0.0603534	110.964	164.633	3509.97	0.784594
	IIa	009		4290			0.815589		37	89.6679	0.606557	0.164444	0.329661	0.172438	131.634	132.733	9560.96	2.42346
	IIa	010		4530			0.861217		49	49.3173	0.803279	0.217778	0.181314	0.094841	152.644	152.989	5759.55	1.00648
	IIb	011		4600			0.874525		31	23.9114	0.508197	0.137778	0.0879097	0.0459835	117.739	184.634	2299.57	0.771337
	IIb	001	28	1005	0.59		0.211001	0.584158	126	175	2.17241	0.543103	0.799087	0.228758	40.3115	36.13	6305.88	1.38889
	IIb	006	37	2930	0.49		0.615159	0.526882	19	96	0.327586	0.0818966	0.438356	0.12549	101.676	139.624	12942.8	5.05263
	IIb	001	33	3250	0.88		0.704989	0.6875	24	82	0.55814	0.137931	0.448087	0.151292	120.932	178.763	8725.08	3.41667
	IIb	006	31	2500	0.41		0.542299	0.5125	19		0.44186	0.109195	0	0
	IIb	008	21	1180	0.55		0.255965	0.654762	53	182	1.23256	0.304598	0.994536	0.335793	69.6233	89.8121	21527.8	3.43396
	IIb	004	25	2990	0.61	1.32	0.56203	0.462121	52	146	0.597701	0.361111	0.776596	0.320175	83.4843	86.9777	16712.3	2.80769
	IIb	005	24	2990	0.84		0.56203	0.636364	40	97	0.45977	0.277778	0.515957	0.212719	109.676	109.153	12589.4	2.425
	IIb	006	34	2990	0.72		0.56203	1.08197	78		0.896552	0.541667	0	0
	IIb	003		3274	0.72		0.558417	0.545455	56		0.823529	0.358974	0	0
	IIb	004	17	3274	0.84		0.558417	0.636364	156	122	2.29412	1	0.554545	0.289786	206.508	209.493	29428.6	0.782051
	IIb	007		4460	0.79		0.760703	0.647541	16	67	0.235294	0.102564	0.304545	0.159145	160.131	182.223	12520.3	4.1875
	IIb	008	22	5250	0.73	1.16	0.895446	0.62931	61	218	0.897059	0.391026	0.990909	0.517815	174.371	202	55811.9	3.57377
	IIb	009	31	5270	0.79		0.898857	0.681034	55	144	0.808824	0.352564	0.654545	0.342043	198.607	211.099	34132.4	2.61818
	IIb	002	75	3438	0.56		0.691055	0.46281	55	106	0.723684	0.127021	1.20455	0.395522	165.95	260.676	27308.8	1.92727
	IIb	006	40	2385	0.59		0.479397	0.440299	40	57	0.526316	0.0923788	0.647727	0.212687	123.096	153.61	8521.92	1.425
	IIb	003	49	1854	1.18		0.436235	0.797297	160	228	1.18519	0.672269	0.6	0.276699	119.491	162.441	22351.6	1.425
	IIb	006	38	1725	0.51		0.405882	0.344595	157	621	1.16296	0.659664	1.63421	0.753641	128.536	234.279	162969	3.95541
	IIb	010	32	2429	1.14		0.571529	0.735484	158	348	1.17037	0.663866	0.915789	0.42233	192.199	245.649	97250.3	2.20253
	IIb	013	41	1854	1.22		0.436235	0.824324	238	170	1.904	1	0.447368	0.206311	220.659	260.528	53637.7	0.714286
	IIb	002		639	0.54	1.24	0.134413	0.435484	228	159	2.21359	0.716981	0.764423	0.435616	200.588	261.275	43283.7	0.697368
	IIb	003	38	686	0.61		0.1443	0.491935	204	293	1.98058	0.641509	1.40865	0.80274	232.939	252.663	90232.6	1.43627
	IIb	006	49	3812	0.82		0.801851	0.630769	24		0.23301	0.0754717	0	0
	IIb	007	57	3802	0.92		0.799748	0.707692	38	130	0.368932	0.119497	0.625	0.356164	147.153	167.338	27424.8	3.42105
	IIb	009	50	1841	0.8	1.15	0.387253	0.695652	68	302	0.660194	0.213836	1.45192	0.827397	168.902	243.861	70960.2	4.44118
	IIb	002		3362	0.6		0.628411	0.5	37	212	2.3125	0.840909	1.29268	0.638554	108.85	162.031	39181.7	5.72973
	IIb	003	24	3342	0.82		0.624673	0.683333	10	67	0.625	0.227273	0.408537	0.201807	67.5286	153.509	3802.95	6.7
	IIb	008	23	4284			0.800748		6	139	0.375	0.136364	0.847561	0.418675	152.611	241.217	32453.9	23.1667
	IIb	009	14	4392			0.820935		3	86	0.1875	0.0681818	0.52439	0.259036	103.315	168.651	8326.1	28.6667
	IIb	015	58	2382	0.45		0.445234	0.416667	24	300	1.5	0.545455	1.82927	0.903614	82.0521	97.1923	38750.8	12.5
	IIb	002	35	1610	0.58		0.431635	0.74359	28	46	1.64706	0.256881	0.754098	0.522727				1.64286
	IIb	007	41	2200	0.74		0.589812	0.698113	4	38	0.235294	0.0366972	0.622951	0.431818	54.1235	65.4562	2825.21	9.5
	IIb	011	35	530	0.69		0.142091	0.485915	17	59	1	0.155963	0.967213	0.670455	86.5684	94.8029	8073.34	3.47059
	IIb	002	41	4570	0.67		0.875479	0.644231	119	169	0.664804	0.185358	0.725322	0.255287	128.574	156.565	32550.2	1.42017
	IIb	008	37	3490	0.49		0.668582	0.505155	438	302	2.44693	0.682243	1.29614	0.456193	231.057	274.223	94075.3	0.689498
	IIb	009	32	3240	0.8		0.62069	0.824742	164	383	0.916201	0.255452	1.64378	0.57855	92.8143	140.727	71678	2.33537
	IIb	011	95	2170	0.49		0.415709	0.720588	299	270	1.67039	0.465732	1.1588	0.407855	41.8477	46.4507	35967.7	0.90301
	IIb	003	41	1250	0.7		0.290698	0.636364	100	295	2.7027	1	2.26923	0.973597	90.2796	119.663	48544.5	2.95
	IIb	004	32	2300	0.6		0.534884	0.666667	22	109	0.594595	0.22	0.838462	0.359736	67.515	70.7652	9928.87	4.95455
	IIb	007	21	2300	0.5		0.534884	0.555556	22	8	0.594595	0.22	0.0615385	0.0264026	119.013	119.789	746.146	0.363636
	IIb	010	12	3300	0.8	1	0.767442	0.8	20	61	0.540541	0.2	0.469231	0.20132	172.631	182.828	12062	3.05
	IIb	007	41	2820	0.21		0.573171	0.283784	126	62	1.10526	0.233333	0.410596	0.127049	123.073	123.744	9391.05	0.492063
	IIb	011	104	1970	0.24		0.400407	0.32	107	137	0.938596	0.198148	0.907285	0.280738	102.013	98.6624	20006.5	1.28037
	IIb	009		2810	1		0.564257	0.833333	109	332	1.32927	0.561856	1.72917	0.601449	162.283	213.52	67532.5	3.04587
	IIb	011		3800	0.9		0.763052	0.642857	148	183	1.80488	0.762887	0.953125	0.331522	194.682	167.016	48737.7	1.23649
	IIb	016		1430	0.7		0.287149	0.636364	38	135	0.463415	0.195876	0.703125	0.244565	116.326	126.554	18316	3.55263
	IIb	007		1920			0.365019		225	520.074	3.68852	1	1.91204	1.00014	119.028	148.685	70596	2.31144	retake biotin images to determine layer index
	IIb	002		3390			0.644487		76	85.1845			0.313178	0.163816	109.147	116.735	9178.91	1.12085
III	IIIa	002	41	3260	1.4		0.707158	1.09375	17	74	0.395349	0.0977011	0.404372	0.136531	38.885	50.0811	3041.48	4.35294
	IIIa	004	36	2510	0.93		0.544469	1.1625	88	208	2.04651	0.505747	1.13661	0.383764	104.415	69.6914	34863.5	2.36364
	IIIa	011		3700	0.21	1.13	0.802603	0.185841	1		0.0232558	0.00574713	0	0
	IIIa	008		4610	0.22	1.43	0.866541	0.189655	143	114	1.64368	0.993056	0.606383	0.25	144.679	129.26	22958.3	0.797203
	IIIa	005	62	3268	1.71		0.557394	1.29545	70	40	1.02941	0.448718	0.181818	0.0950119	148.361	189.841	8742.96	0.571429
	IIIa	003	61	3335	1.43		0.670352	1	99	268	1.30263	0.228637	3.04545	1	143.763	189.515	73532.9	2.70707
	IIIb	004	58	3406	2.11		0.684623	1.47552	74	98	0.973684	0.170901	1.11364	0.365672	176.365	229.253	24377.1	1.32432
	IIIa	008	93	2341	1.8		0.470553	#DIV/0!	94	122	1.23684	0.21709	1.38636	0.455224	134.021	163.017	20298.3	1.29787
	IIIb	005	110	2341	4.37		0.470553	#DIV/0!	40	15	0.526316	0.0923788	0.170455	0.0559701	61.5422	170.843	1665.16	0.375
	IIIa	010	82	1651	1.94		0.331859	#DIV/0!	433	42	5.69737	1	0.477273	0.156716	193.724	300.012	9964.61	0.0969977
	IIIb	013	52	2899	2.68	1.41	0.582714	1.90071	8	6	0.105263	0.0184758	0.0681818	0.0223881	0	0	0	0.75
	IIIb	014	73	2956	2.68		0.594171	1.90071	42		0.552632	0.0969977	0	0
	IIIa	007	71	1779	2.02		0.418588	1.36486	161	345	1.19259	0.676471	0.907895	0.418689	226.964	314.094	117602	2.14286
	IIIa	008	62	2456	1.76		0.577882	1.13548	103	266	0.762963	0.432773	0.7	0.322816	200.41	244.69	84459.4	2.58252
	IIIa	001	44	680	1.5		0.143037	1.20968	318	265	3.08738	1	1.27404	0.726027	268.093	304.084	91719.3	0.833333
	IIIa	008	50	3612	1.42		0.759781	1.09231	10	23	0.0970874	0.0314465	0.110577	0.0630137	122.356	219.14	4231.05	2.3
	IIIa	005	25	3602	1.52		0.757678	1.16923	27	145	0.262136	0.0849057	0.697115	0.39726	131.312	147.456	27415.4	5.37037
	IIIb	010	62	1875	2.5		0.394405	2.17391	92	365	0.893204	0.289308	1.75481	1	81.1619	106.748	50786.6	3.96739
	IIIa	004	30	3122	1.81		0.583551	1.50833	15	202	0.9375	0.340909	1.23171	0.608434	134.794	238.147	53016.7	13.4667
	IIIa	005	65	3202	1.92		0.598505	1.6	8	56	0.5	0.181818	0.341463	0.168675	94.3631	156.154	6498.03	7
	IIIb	010	47	4282			0.800374		0		0	0	0	0
	IIIb	011	51	4222			0.789159		0		0	0	0	0
	IIIa	014	77	2172	1.12		0.405981	1.03704	44	130	2.75	1	0.792683	0.391566	103.47	152.793	30267.4	2.95455
	IIIa	003	32	1600	1.08		0.428954	1.38462			0	0	0	0
	IIIa	004	48	1640	1.09		0.439678	1.39744	18	81	1.05882	0.165138	1.32787	0.920455	87.5304	105.116	9905.81	4.5
	IIIa	009	33	2060	1.13		0.552279	1.06604	5		0.294118	0.0458716	0	0
	IIIa	001	110	4250	1.39		0.814176	1.33654	112	115	0.625698	0.174455	0.493562	0.173716	128.049	101.52	16985.7	1.02679
	IIIa	005	49	3570	1.19		0.683908	1.2268	110	115	0.614525	0.17134	0.493562	0.173716	100.657	138.485	20872.9	1.04545	IN
	IIIa	010	52	2020	1.73		0.386973	2.54412	642	662	3.58659	1	2.8412	1	36.2898	60.6675	64710.3	1.03115	IN?
	IIIa	009	41	2300	1.1		0.534884	1.22222	23	28	0.621622	0.23	0.215385	0.0924092	138.675	114.659	6107.14	1.21739
	IIIa	003	54	1430	0.87		0.29065	1.16	37		0.324561	0.0685185	0	0
	IIIa	004	34	1420	1.11		0.288618	1.48	68	132	0.596491	0.125926	0.874172	0.270492	81.7652	106.48	16960.2	1.94118
	IIIa	006	49	2730	0.82		0.554878	1.10811	79	102	0.692982	0.146296	0.675497	0.209016	97.4572	118.019	11564	1.29114
	IIIb	005	60	2200	1.05		0.447154	1.41892	121	42	1.0614	0.224074	0.278146	0.0860656	90.9594	144.157	5964.91	0.347107
	IIIa	012	55	1730	1.26		0.351626	1.68	10	10	0.0877193	0.0185185	0.0662252	0.0204918	49.8704	48.3557	577.772	1
	IIIb	013	53	1640	1.38		0.333333	1.84	96	13	0.842105	0.177778	0.0860927	0.0266393	111.101	198.201	2425.75	0.135417
	IIIa	003		2100	1.3		0.421687	1.13043	166	210	2.02439	0.85567	1.09375	0.380435	123.097	146.929	39414.4	1.26506
	IIIa	005		2150	1.5		0.431727	1.30435	45	79	0.54878	0.231959	0.411458	0.143116	106.466	124.452	9307.91	1.75556
	IIIa	010		2780	1.6		0.558233	1.33333	46	52	0.560976	0.237113	0.270833	0.0942029	114.558	141.102	6307.95	1.13043
	IIIa	017		1430	1.2		0.287149	1.09091	116	192	1.41463	0.597938	1	0.347826	109.174	123.705	31968.5	1.65517
	IIIa	008		4050			0.769962		11	0.747232	0.180328	0.0488889	0.00274718	0.00143699	0	0	0	0.0679302

## Sheet: INs vs PYRs
	mean IAMPA		mean INMDA		NMDA/AMPA ratio
	IN	PYR	IN	PYR	IN	PYR
	0.476562	0.625	0.604855	0.648059	2.05254	1.78864
	0.476562	0.585938	0.604855	1.60998	2.05254	1.92639
	0.476562	1.35156	0.604855	0.771499	2.05254	1.99625
	0.967213	0.655738	0.186808	0.115381	0.861217	0.784594
	1.0614	4.73684	0.278146	2.61589	0.347107	0.731481
	1.0614	1.10526	0.278146	0.410596	0.347107	0.492063
	1.0614	0.692982	0.278146	0.675497	0.347107	1.29114
	3.58659	1.11732	2.8412	1.72532	1.03115	2.01
	3.58659	0.284916	2.8412	0.111588	1.03115	0.509804
	3.58659	0.402235	2.8412	0.536481	1.03115	1.73611
	3.58659	1.67039	2.8412	1.1588	1.03115	0.90301
	0.614525	0.49162	1.29614	0.515021	0.689498	1.36364
	0.614525	0.446927	1.29614	1.04292	0.689498	3.0375
	0.614525	0.916201	1.29614	1.64378	0.689498	2.33537
	2.44693	0.49162	0.493562	0.515021	1.04545	1.36364
	2.44693	0.446927	0.493562	1.04292	1.04545	3.0375
	2.44693	0.916201	0.493562	1.64378	1.04545	2.33537
	3.08738	2.21359	1.27404	0.764423	0.833333	0.697368
	3.08738	1.98058	1.27404	1.40865	0.833333	1.43627
	5.13793	1.49425	2.96809	2.42553	1.24832	3.50769
