# Supplementary material for: Hierarchical organization of long-range circuits in the olfactory cortices
Source: Physiol Rep. 2015 Sep 28;3(9):e12550. doi: 10.14814/phy2.12550 (PMC4600391; doi:10.14814/phy2.12550)
Supplement: Supplementary file 2 [file phy20003-e12550-sd2.xlsx]

## Sheet: pPC injection data
expt date	area	layer	cell #	depth (um) of soma	RC distance	distance from Ib/IIa border	II thickness	RC index	Layer index	AMPA	NMDA	AMPAmean	AMPApeak	NMDAmean	NMDApeak	half-width	decay tau	charge	ratio	Note
05282013	rostral aPC	IIa	008	12	-1250	0.34	1.68	-0.279267	0.202381	1		0.00239808	0.000868056	0	0
RC=4476		IIb	009	31	-1102	0.92		-0.246202	0.547619	13	68	0.0311751	0.0112847	0.0937931	0.0414887				5.23077
2nd slice	rostral pPC	IIa	005		-695	0.23	1.48	-0.155273	0.155405	182		0.436451	0.157986	0	0
AMPAmean		IIa	006		-684	0.1		-0.152815	0.0675676	49	364	0.117506	0.0425347	0.502069	0.222087	48.7358	43.5348	24995.8	7.42857
416.909		IIIa	007	28	-850	1.66		-0.189902	1.12162	212	335	0.508393	0.184028	0.462069	0.204393	115.487	268.635	54695.4	1.58019
AMPApeak	caudal pPC	IIa	003		340	0.24	1.36	0.0759607	0.176471	1152	866	2.76259	1	1.19448	0.528371	414.864	523.035	403750	0.751736
1152		IIb	004		310	0.97		0.0692583	0.713235	1070	894	2.56595	0.928819	1.2331	0.545455	336.997	383.828	432827	0.835514
NMDA	lEC	IIa	000		805	0.52	1.3	0.179848	0.4	566	635	1.35731	0.491319	0.875862	0.387431	87.7204	95.069	87833.1	1.12191	control w/ drugs; 416:1100 w/o
725.125		IIb	001	38	810	0.84		0.180965	0.646154	959	1639	2.29976	0.832465	2.26069	1	129.071	143.624	312911	1.70907
1639		III	002		800	1.34		0.178731	1.03077	350	1000	0.839329	0.303819	1.37931	0.610128	118.456	128.637	184171	2.85714
05272013	middle pPC	IIa	001		521	0.07	1.1	0.114104	0.0636364	32	75	0.22695	0.0737327	0.191327	0.0638842	57.7316	60.3135	6459.03	2.34375
RC=4566		IIb	000		520	0.9		0.113885	0.818182			0		0	0					control, 370:1048
2nd slice	rostral pPC	IIa	002	20	228	0.1	0.98	0.0499343	0.102041	137	630	0.971631	0.315668	1.60714	0.536627	60.8519	66.7748	57935.3	4.59854
AMPAmean		IIa	006		122	0.12		0.0267192	0.122449	247		1.75177	0.569124	0	0
141.333		IIb	003	14	230	0.5		0.0503723	0.510204	220	298	1.56028	0.506912	0.760204	0.253833	75.0056	77.7514	30432.3	1.35455
AMPApeak		IIIb	004	46	316	1.81		0.0692072	1.84694	434	699	3.07801	1	1.78316	0.5954	105.935	133.66	99561.9	1.6106
434		IIIa	005	92	225	1.25		0.0492773	1.27551	408	1174	2.89362	0.940092	2.9949	1	123.774	141.748	234018	2.87745
		IIa	007		-620	0.56		-0.135786	0.571429	148	417	1.04965	0.341014	1.06378	0.355196	45.8726	43.2091	25363.9	2.81757
NMDA	rostral aPC	IIa	009	12	-720	0.67	1.7	-0.157687	0.394118	16	85	0.113475	0.0368664	0.216837	0.072402	34.5392	41.2939	3935.08	5.3125
391.667		IIa	010	16	-1240	0.09		-0.271572	0.0529412	5	36	0.035461	0.0115207	0.0918367	0.0306644	33.1282	134.21	1531.24	7.2
1174		IIb	008	25	-700	1.3		-0.153307	0.764706	13	111	0.0921986	0.0299539	0.283163	0.0945486	69.1423	81.5989	10199.5	8.53846
		IIb	011	20	-1240	0.92		-0.271572	0.541176	1		0.0070922	0.00230415	0	0
	caudal pPC	Ib/IIa	012		1786	0.35	1.36	0.391152	0.257353	35		0.248227	0.0806452	0	0
05212013	caudal pPC	IIa	000	23	920	0.14	0.85	0.193684	0.164706			0		0	0					control, 397:697
RC=4750		IIb	003	11	970	0.56		0.204211	0.658824	130	340	0.496183	0.196672	0.561056	0.304114	113.74	143.893	57000.7	2.61538
2nd slice		IIa	002	37	942	0.22		0.198316	0.258824	353	907	1.34733	0.534039	1.4967	0.81127	174.497	214.202	241371	2.56941
AMPAmean	lEC	IIa	004		1890	0.26	0.83	0.397895	0.313253	586	1020	2.23664	0.886536	1.68317	0.912343	319.417	383.501	504777	1.74061
262.125		IIa	005	64	1790	0.31		0.376842	0.373494	104	139	0.396947	0.157337	0.229373	0.124329	309.178	349.252	52757.4	1.33654
AMPApeak	rostral pPC	IIa	006		-250	0.03	1.31	-0.0526316	0.0229008	661	1118	2.5229	1	1.84488	1	58.3742	59.739	97824.5	1.69138
661		IIb	007	30	-250	0.7		-0.0526316	0.534351	230	1034	0.877863	0.347958	1.70627	0.924866	63.6558	80.7702	107926	4.49565
606.125	aPC	IIa	008	22	-990	0.26	1.01	-0.208421	0.257426	20	170	0.0763359	0.0302572	0.280528	0.152057	49.9923	70.53	14001.7	8.5
1118		IIb	009		-1000	0.59		-0.210526	0.584158	13	121	0.0496183	0.0196672	0.19967	0.108229	56.9711	45.078	12596.4	9.30769
05192013	rostral pPC	IIa	002	30	-1080	0.17	0.78	-0.264706	0.217949	735	806	1.07299	0.294707	1.2733	0.482635	93.9831	111.74	132473	1.0966
RC=4080		IIb	003	38	-1060	0.41		-0.259804	0.525641	553	1150	0.807299	0.221732	1.81675	0.688623	60.9761	83.4879	111233	2.07957
RCinj=2400		IIa	000	17	-520	0.22		-0.127451	0.282051	477	582	0.69635	0.191259	0.919431	0.348503	252.732	183.036	56272.7	1.22013
2nd slice		IIa	001	31	-520	0.22		-0.127451	0.282051	1082	345	1.57956	0.433841	0.545024	0.206587	264.05	170.576	109027	0.318854
AMPAmean	aPC	IIa	004		-1870	0.02	1.01	-0.458333	0.019802	44	176	0.0642336	0.0176423	0.278041	0.105389	32.6426	34.0229	6470.71	4
684.8		IIa	006		-2280	0.01		-0.558824	0.00990099	1		0.00145985	0.000400962	0	0
AMPApeak		IIa	005	72	-1875	0.33		-0.459559	0.326733	4	43	0.00583942	0.00160385	0.0679305	0.0257485	35.45	46.9404	1802.16	10.75
2494	caudal pPC	IIa	007		-248	0.51	0.82	-0.0607843	0.621951	2494	427	3.64088	1	0.674566	0.255689	329.236	196.759	154936	0.171211
633.444	lEC	IIa	008	47	234	0.16	0.7	0.0573529	0.228571	1305	1670	1.90511	0.523256	2.63823	1	260.764	254.969	527528	1.27969
1670		IIa	009	13	1210	0.21		0.296569	0.3	153	502	0.223358	0.0613472	0.793049	0.300599	111.846	146.843	95147.1	3.28105
05052013	lEC	III	000	55	970	0.95	0.87	0.194	1.09195					0	0					control, 108:204
RC=5000	rostral pPC	IIa	001	31	-660	0.12	1.33	-0.132	0.00266667					0	0					control, 404:346
RCinj=2470		IIa	002	31	-710	0.22		-0.142	0.165414	38	612	0.336283	0.0766129	1.4434	0.749082	36.2246	34.7801	32720.6	16.1053
2nd slice		IIb	003	52	-760	0.71		-0.152	0.533835	221	817	1.95575	0.445565	1.92689	1	57.7037	64.8158	76762.6	3.69683
AMPAmean	caudal aPC	IIa	006	23	-1030	0.2	1.32	-0.206	0.151515	37	299	0.327434	0.0745968	0.705189	0.365973	37.8075	39.8277	14633.5	8.08108
112.625		IIb	004	51	-1030	1.11		-0.206	0.840909	59	351	0.522124	0.118952	0.82783	0.429621	44.3344	55.5708	20919.5	5.94915
AMPApeak		IIb	005	53	-1030	1.26		-0.206	0.954545	32	159	0.283186	0.0645161	0.375	0.194614	78.063	85.2923	18689.9	4.96875
496	rostral aPC	IIa	007	42	-2270	0.28	1.23	-0.454	0.227642	1		0.00884956	0.00201613	0	0
424.167		IIb	008		-2270	0.81		-0.454	0.658537	17		0.150442	0.0342742	0	0
817	caudal pPC	IIa	009	8	450	0.44	1.12	0.09	0.392857	496	307	4.38938	1	0.724057	0.375765	153.555	122.386	58201.3	0.618952
05042013	caudal aPC	IIa	000	20	-1130	0.36	1.34	-0.209647	0.268657			0		0	0					control, 16:135
RC=5390		IIa	001		-1130	0.32		-0.209647	0.238806	3	47	0.032967	0.011194	0.268571	0.175373				15.6667
RCinj=2146		IIa	002		-1285	0.02		-0.257	0.0149254	1		0.010989		0	0
3rd slice		IIa	003		-1235	0.21		-0.229128	0.156716	20		0.21978	0.0746269	0	0
AMPAmean	lEC	IIa	004	10	2193	0.54	1.46	0.406865	0.369863	120	120	1.31868	0.447761	0.685714	0.447761	83.6825	123.462	14063.2	1
FALSE		IIa	005	19	2122	0.5		0.393692	0.342466	226	240	2.48352	0.843284	1.37143	0.895522	81.1017	104.375	32902.6	1.06195
AMPApeak		IIb	006	37	2060	0.95		0.382189	0.650685	268	268	2.94505	1	1.53143	1	101.87	136.192	37924.7	1
268	caudal pPC	IIa	007	59	1560	0.08	1.03	0.289425	0.0776699	157	177	1.72527	0.585821	1.01143	0.660448	84.6374	89.4123	21206	1.12739
NMDA		IIb	008	73	1540	0.52		0.285714	0.504854	160	200	1.75824	0.597015	1.14286	0.746269	62.2462	96.8774	23515.1	1.25
174.857	rostral aPC	IIa	010	21	-1130	0.12	1.32	-0.209647	0.0909091	1		0.010989		0	0					area layer specific difference?
268		IIa	011	19	-1130	0.12		-0.209647	0.0909091	1		0.010989		0	0
		IIIb	009	67	-1246	3.6		-0.231169	2.72727	39	172	0.428571	0.145522	0.982857	0.641791	29.7357	55.548	8243.68	4.41026
09062013	pPC	III	002		-300	2.23	1	-0.0556586	2.23	245	803	0.859649		1.12465					3.27755	IN
AMPAmean	RC=5200	IIIa	003		-300	1.65		-0.0576923	1.65	505	1225	1.77193		1.71569					2.42574
284.6		IIa	004		-270	0.09		-0.0519231	0.09	55	330	0.192982		0.462185					6
NMDA		III	005		-280	0.85		-0.0538462	0.85	540	1338	1.89474		1.87395					2.47778
713.667		IIb	006		-200	0.95		-0.0384615	0.95	78	290	0.273684		0.406162					3.71795
09022013	caudal pPC	IIb	001		-220	0.62	0.82	-0.045929	0.756098	67	296	1.45652		1.68182					4.41791
AMPAmean	middle pPC	IIIa	002		-500	0.84		-0.104384	1.02439	85	220	1.84783		1.25					2.58824	IN
45.75	RC=4790	IIa	003		560	0.42		0.11691	0.512195	9	68	0.195652		0.386364					7.55556
176		IIIb	004		-490	4.5		-0.102296	5.4878	22	120	0.478261		0.681818					5.45455
10042013	aPC (control)	IIb	002		-2200	0.85		-0.431373	1.03659	2	20	0.0434783		0.149254					10
RC=5100	aPC	III	003		-2410	1.31	1.24	-0.472549	1.05645	32	56	0.507937		0.41791					1.75	IN
AMPAmean		III	004		-2420	1.97		-0.47451	1.58871	26	124	0.412698		0.925373					4.76923
62.5385	caudal aPC	IIa	005		-1980			-0.388235	0	17	182	0.269841		1.35821					10.7059
		III	006		-1990	0.79		-0.390196	0.637097	76	84	1.20635		0.626866					1.10526	IN
NMDAmean		IIb	007		-1980	0.37		-0.388235	0.298387	2	300	0.031746		2.23881					150	outlier
134.077		IIa?	008		-1930	0.32		-0.378431	0.258065	18	210	0.285714		1.56716					11.6667
	rostral pPC	IIa	009		-1900	0.17	1.44	-0.372549	0.118056	182	120	2.88889		0.895522					0.659341
		IIb	010		-1720	0.94		-0.337255	0.652778	92	156	1.46032		1.16418					1.69565
		III	011		-1740	1.27		-0.341176	0.881944	118	130	1.87302		0.970149					1.10169	IN
		IIb	012		-1730	0.97		-0.339216	0.673611	83	290	1.31746		2.16418					3.49398
		IIa	013		-1680	0.12		-0.329412	0.0833333	100	56	1.5873		0.41791					0.56
	lEC	IIb	015		960	0.95	1.42	0.188235	0.669014	65	15	1.03175		0.11194					0.230769	IN
10062013	pPC (control)	IIa	000		-800	0.35	1.04	-0.172414	0.336538	250	96	0.93633		0.280702					0.384
AMPAmean	lEC	IIa	001		200	0.49		0.0431034	0.471154	820	1114	3.07116		3.25731					1.35854
266.562		IIIa	002		200	1.37		0.0431034	1.31731	586	597	2.19476		1.74561					1.01877	IN
RC=4640		IIb	003		200	0.84		0.0431034	0.807692	428	151	1.603		0.44152					0.352804
NMDAmean		IIa	004		240	0.31		0.0517241	0.298077	500	780	1.87266		2.2807					1.56
341.938	middle pPC	IIb	005		-530	0.58	1.02	-0.114224	0.568627	190	455	0.71161		1.33041					2.39474	IN
		IIa	006		-820	0.19		-0.176724	0.186275	390	688	1.46067		2.0117					1.7641
		IIa	007		-620	0.21		-0.133621	0.205882	530	310	1.98502		0.906433					0.584906
		IIb	008		-720	0.62		-0.155172	0.607843	340	615	1.27341		1.79825					1.80882
	lEC	IIb	009		590	0.59	0.98	0.127155	0.602041	42	62	0.157303		0.181287					1.47619
		IIb	010		590	0.76		0.127155	0.77551	26	180	0.0973783		0.526316					6.92308
		IIb	011		640	0.67		0.137931	0.683673	78	116	0.292135		0.339181					1.48718
	aPC	IIa	012		-1960	0.34	0.76	-0.422414	0.447368	21	141	0.0786517		0.412281					6.71429	IN
		IIb	013		-1960	0.4		-0.422414	0.526316	40	93	0.149813		0.27193					2.325	IN
	caudal aPC	IIb	014		-1900	0.449		-0.409483	0.590789	16	39	0.0599251		0.114035					2.4375
	rostral aPC	IIa	015		-2240	0.26		-0.482759	0.342105	8	34	0.0299625		0.0994152					4.25

## Sheet: Layer comparision
area	layer	cell #	depth (um) of soma	RC distance	distance from Ib/IIa border	II thickness	RC index	Layer index	AMPA	NMDA	AMPAmean	AMPApeak	NMDAmean	NMDApeak	ratio	Note
aPC	IIa	008	12	-1250	0.34	1.68	-0.279267	0.202381	1		0.00239808	0.000868056	0	0
	IIb	009	31	-1102	0.92		-0.246202	0.547619	13	68	0.0311751	0.0112847	0.0937931	0.0414887	5.23077
	IIa	009	12	-720	0.67	1.7	-0.157687	0.541176	16	85	0.113475	0.0368664	0.216837	0.072402	5.3125
	IIa	010	16	-1240	0.09		-0.271572	0.0529412	5	36	0.035461	0.0115207	0.0918367	0.0306644	7.2
	IIb	008	25	-700	1.3		-0.153307	0.764706	13	111	0.0921986	0.0299539	0.283163	0.0945486	8.53846
	IIb	011	20	-1240	0.92		-0.271572	0.541176	1		0.0070922	0.00230415	0	0
	IIa	008	22	-990	0.26	1.01	-0.208421	0.257426	20	170	0.0763359	0.0302572	0.280528	0.152057	8.5
	IIb	009		-1000	0.59		-0.210526	0.584158	13	121	0.0496183	0.0196672	0.19967	0.108229	9.30769
	IIa	004		-1870	0.02	1.01	-0.458333	0.019802	44	176	0.0642336	0.0176423	0.278041	0.105389	4
	IIa	006		-2280	0.01		-0.558824	0.326733	1		0.00145985	0.000400962	0	0
	IIa	005	72	-1875	0.33		-0.459559	0.019802	4	43	0.00583942	0.00160385	0.0679305	0.0257485	10.75
	IIa	006	23	-1030	0.2	1.32	-0.206	0.151515	37	299	0.327434	0.0745968	0.705189	0.365973	8.08108
	IIb	004	51	-1030	1.11		-0.206	0.840909	59	351	0.522124	0.118952	0.82783	0.429621	5.94915
	IIIa	005	53	-1030	1.76		-0.206	1.33333	32	159	0.283186	0.0645161	0.375	0.194614	4.96875
	IIa	007	42	-2270	0.28	1.23	-0.454	0.227642	1		0.00884956	0.00201613	0	0
	IIb	008		-2270	0.81		-0.454	0.658537	17		0.150442	0.0342742	0	0
	IIa	000	20	-1130	0.36	1.34	-0.209647	0.268657			0		0	0		control, 16:135
	IIa	001		-1130	0.32		-0.209647	0.238806	3	47	0.032967	0.011194	0.268571	0.175373	15.6667
	IIa	002		-1285	0.02		-0.257	0.0149254	1		0.010989		0	0
	IIa	003		-1235	0.21		-0.229128	0.156716	20		0.21978	0.0746269	0	0
	IIa	010	21	-1130	0.12	1.32	-0.209647	0.0909091	1		0.010989		0	0		area layer specific difference?
	IIa	011	19	-1130	0.12		-0.209647	0.0909091	1		0.010989		0	0
	IIIb	009	67	-1246	3.6		-0.231169	2.72727	39	172	0.428571	0.145522	0.982857	0.641791	4.41026
	IIb	002		-2200	0.85		-0.431373	1.03659	2	20	0.0434783		0.149254		10
	III	004		-2420	1.97		-0.47451	1.58871	26	124	0.412698		0.925373		4.76923
	IIa	005		-1980	0.22		-0.388235	0.177419	17	182	0.269841		1.35821		10.7059
	IIa?	008		-1930	0.32		-0.378431	0.258065	18	210	0.285714		1.56716		11.6667
	IIb	014		-1900	0.449		-0.409483	0.590789	16	39	0.0599251		0.114035		2.4375
	IIa	015		-2240	0.26		-0.482759	0.342105	8	34	0.0299625		0.0994152		4.25
pPC	IIa	005		-695	0.23	1.48	-0.155273	0.155405	182		0.436451	0.157986	0	0
	IIa	006		-684	0.1		-0.152815	0.0675676	49	364	0.117506	0.0425347	0.502069	0.222087	7.42857
	IIIa	007	28	-850	1.66		-0.189902	1.12162	212	335	0.508393	0.184028	0.462069	0.204393	1.58019
	IIa	003		340	0.24	1.36	0.0759607	0.176471	1152	866	2.76259	1	1.19448	0.528371	0.751736
	IIb	004		310	0.97		0.0692583	0.713235	1070	894	2.56595	0.928819	1.2331	0.545455	0.835514
	IIa	001		521	0.07	1.1	0.114104	0.0636364	32	75	0.22695	0.0737327	0.191327	0.0638842	2.34375
	IIb	000		520	0.9		0.113885	0.818182			0		0	0		control, 370:1048
	IIa	002	20	228	0.1	0.98	0.0499343	0.102041	137	630	0.971631	0.315668	1.60714	0.536627	4.59854
	IIa	006		122	0.12		0.0267192	0.122449	247		1.75177	0.569124	0	0
	IIb	003	14	230	0.5		0.0503723	0.510204	220	298	1.56028	0.506912	0.760204	0.253833	1.35455
	IIIb	004	46	316	1.81		0.0692072	1.84694	434	699	3.07801	1	1.78316	0.5954	1.6106
	IIIa	005	92	225	1.25		0.0492773	1.27551	408	1174	2.89362	0.940092	2.9949	1	2.87745
	IIa	007		-620	0.56		-0.135786	0.571429	148	417	1.04965	0.341014	1.06378	0.355196	2.81757
	Ib/IIa	012		1786	0.35	1.36	0.391152	0.26	35		0.248227	0.0806452	0	0
	IIa	000	23	920	0.14	0.85	0.193684	0.164706			0		0	0		control, 397:697
	IIb	003	11	970	0.56		0.204211	0.658824	130	340	0.496183	0.196672	0.561056	0.304114	2.61538
	IIa	002	37	942	0.22		0.198316	0.258824	353	907	1.34733	0.534039	1.4967	0.81127	2.56941
	IIa	006		-250	0.03	1.31	-0.0526316	0.0229008	661	1118	2.5229	1	1.84488	1	1.69138
	IIb	007	30	-250	0.7		-0.0526316	0.534351	230	1034	0.877863	0.347958	1.70627	0.924866	4.49565
	IIa	002	30	-1080	0.17	0.78	-0.264706	0.217949	735	806	1.07299	0.294707	1.2733	0.482635	1.0966
	IIb	003	38	-1060	0.41		-0.259804	0.525641	553	1150	0.807299	0.221732	1.81675	0.688623	2.07957
	IIa	000	17	-520	0.22		-0.127451	0.282051	477	582	0.69635	0.191259	0.919431	0.348503	1.22013
	IIa	001	31	-520	0.22		-0.127451	0.282051	1082	345	1.57956	0.433841	0.545024	0.206587	0.318854
	IIa	007		-248	0.51	0.82	-0.0607843	0.621951	2494	427	3.64088	1	0.674566	0.255689	0.171211
	IIa	001	31	-660	0.12	1.33	-0.132	0.00266667					0	0		control, 404:346
	IIa	002	31	-710	0.22		-0.142	0.268293	38	612	0.336283	0.0766129	1.4434	0.749082	16.1053
	IIb	003	52	-760	0.71		-0.152	0.533835	221	817	1.95575	0.445565	1.92689	1	3.69683
	IIa	009	8	450	0.44	1.12	0.09	0.392857	496	307	4.38938	1	0.724057	0.375765	0.618952
	IIa	007	59	1560	0.08	1.03	0.289425	0.0776699	157	177	1.72527	0.585821	1.01143	0.660448	1.12739
	IIb	008	73	1540	0.52		0.285714	0.504854	160	200	1.75824	0.597015	1.14286	0.746269	1.25
	IIb	001		-220	0.62	0.82	-0.045929	0.756098	67	296	1.45652		1.68182		4.41791
	IIa	003		560	0.42		0.11691	0.512195	9	68	0.195652		0.386364		7.55556
	IIIb	004		-490	4.5		-0.102296	5.4878	22	120	0.478261		0.681818		5.45455
	IIa	009		-1900	0.17	1.44	-0.372549	0.118056	182	120	2.88889		0.895522		0.659341
	IIb	010		-1720	0.94		-0.337255	0.652778	92	156	1.46032		1.16418		1.69565
	IIb	012		-1730	0.97		-0.339216	0.673611	83	290	1.31746		2.16418		3.49398
	IIa	013		-1680	0.12		-0.329412	0.0833333	100	56	1.5873		0.41791		0.56
	IIa	000		-800	0.35	1.04	-0.172414	0.336538	250	96	0.93633		0.280702		0.384	control
	IIa	006		-820	0.19		-0.176724	0.186275	390	688	1.46067		2.0117		1.7641
	IIa	007		-620	0.21		-0.133621	0.205882	530	310	1.98502		0.906433		0.584906
	IIb	008		-720	0.62		-0.155172	0.607843	340	615	1.27341		1.79825		1.80882
lEC	IIa	000		805	0.52	1.3	0.179848	0.4	566	635	1.35731	0.491319	0.875862	0.387431	1.12191	control w/ drugs; 416:1100 w/o
	IIb	001	38	810	0.84		0.180965	0.646154	959	1639	2.29976	0.832465	2.26069	1	1.70907
	III	002		800	1.34		0.178731	1.03077	350	1000	0.839329	0.303819	1.37931	0.610128	2.85714
	IIa	004		1890	0.26	0.83	0.397895	0.313253	586	1020	2.23664	0.886536	1.68317	0.912343	1.74061
	IIa	005	64	1790	0.31		0.376842	0.373494	104	139	0.396947	0.157337	0.229373	0.124329	1.33654
	IIa	008	47	234	0.16	0.7	0.0573529	0.228571	1305	1670	1.90511	0.523256	2.63823	1	1.27969
	IIa	009	13	1210	0.21		0.296569	0.3	153	502	0.223358	0.0613472	0.793049	0.300599	3.28105
	III	000	55	970	0.95	0.87	0.194	1.09195					0	0		control, 108:204
	IIa	004	10	2193	0.54	1.46	0.406865	0.369863	120	120	1.31868	0.447761	0.685714	0.447761	1
	IIa	005	19	2122	0.5		0.393692	0.342466	226	240	2.48352	0.843284	1.37143	0.895522	1.06195
	IIb	006	37	2060	0.95		0.382189	0.650685	268	268	2.94505	1	1.53143	1	1
	IIb	009		590	0.59	0.98	0.127155	0.602041	42	62	0.157303		0.181287		1.47619
	IIb	010		590	0.76		0.127155	0.77551	26	180	0.0973783		0.526316		6.92308
	IIb	011		640	0.67		0.137931	0.683673	78	116	0.292135		0.339181		1.48718
	IIa	001		200	0.49		0.0431034	0.471154	820	1114	3.07116		3.25731		1.35854
	IIb	003		200	0.84		0.0431034	0.807692	428	151	1.603		0.44152		0.352804
	IIa	004		240	0.31		0.0517241	0.298077	500	780	1.87266		2.2807		1.56

## Sheet: INs vs PYRs
	mean IAMPA		mean INMDA		N/A ratio
	IN	PYR	IN	PYR	IN	PYR
	0.71161	0.93633	1.33041	0.280702	2.39474	0.384
	0.71161	1.46067	1.33041	2.0117	2.39474	1.7641
	0.71161	1.98502	1.33041	0.906433	2.39474	0.584906
	0.71161	1.27341	1.33041	1.79825	2.39474	1.80882
	2.19476	3.07116	1.74561	3.25731	1.01877	1.35854
	2.19476	1.603	1.74561	0.44152	1.01877	0.352804
	2.19476	1.87266	1.74561	2.2807	1.01877	1.56
	2.19476	0.157303	1.74561	0.181287	1.01877	1.47619
	2.19476	0.0973783	1.74561	0.526316	1.01877	6.92308
	2.19476	0.292135	1.74561	0.339181	1.01877	1.48718
	0.0786517	0.0599251	0.412281	0.114035	6.71429	2.4375
	0.149813	0.0299625	0.27193	0.0994152	2.325	4.25
	0.0786517	0.0299625	0.412281	0.0994152	6.71429	4.25
	0.149813	0.0599251	0.27193	0.114035	2.325	2.4375
	0.507937	0.0434783	0.41791	0.149254	1.75	10
	1.20635	0.0434783	0.626866	0.149254	1.10526	10
	0.507937	0.412698	0.41791	0.925373	1.75	4.76923
	1.20635	0.412698	0.626866	0.925373	1.10526	4.76923
	0.507937	0.269841	0.41791	1.35821	1.75	10.7059
	1.20635	0.269841	0.626866	1.35821	1.10526	10.7059
	0.507937	0.285714	0.41791	1.56716	1.75	11.6667
	1.20635	0.285714	0.626866	1.56716	1.10526	11.6667
	1.87302	2.88889	0.970149	0.895522	1.10169	0.659341
	1.87302	1.46032	0.970149	1.16418	1.10169	1.69565
	1.87302	1.31746	0.970149	2.16418	1.10169	3.49398
	1.87302	1.5873	0.970149	0.41791	1.10169	0.56
	1.84783	1.45652	1.25	1.68182	2.58824	4.41791
	1.84783	0.195652	1.25	0.386364	2.58824	7.55556
	1.84783	0.478261	1.25	0.681818	2.58824	5.45455
	0.859649	1.77193	1.12465	1.71569	3.27755	2.42574
	0.859649	0.192982	1.12465	0.462185	3.27755	6
	0.859649	1.89474	1.12465	1.87395	3.27755	2.47778
	0.859649	0.273684	1.12465	0.406162	3.27755	3.71795
