# Supplementary material for: Hierarchical organization of long-range circuits in the olfactory cortices
Source: Physiol Rep. 2015 Sep 28;3(9):e12550. doi: 10.14814/phy2.12550 (PMC4600391; doi:10.14814/phy2.12550)
Supplement: Supplementary file 3 [file phy20003-e12550-sd3.xlsx]

## Sheet: LEC injection data
expt date	area	layer	cell #	depth (um) of soma	RC distance	distance from Ib/IIa border	II thickness	RC index	Layer index	AMPA	NMDA	AMPAmean	AMPApeak	NMDAmean	NMDApeak	half-width	decay tau	charge	ratio	Note
3172014	lEC	II	000		-900	0.8	0.9	-0.1875	0.888889	308	704	0.916667		2.70509					2.28571
RC=480		II	001		-870	0.5		-0.18125	0.555556	1000	260	2.97619		0.999039					0.26
2nd slice	pPC	III	002		-3000	1.2	1	-0.625	1.2	25	52	0.0744048		0.199808					2.08
AMPAmean		III	003		-3000	1.25		-0.625	1.25	10	25	0.0297619		0.0960615					2.5
336
3122014	lEC	II	000		-1200	0.26	0.8	-0.230769	0.325	190	70	1.88119		0.958904					0.368421
RC=5200		III	001		-1130	1.1		-0.217308	1.375	310	175	3.06931		2.39726					0.564516
4th slice		IV	002		-1000	1.95		-0.192308	2.4375	58	91	0.574257		1.24658					1.56897
AMPAmean		V	003		-1090	3.1		-0.209615	3.875	89	140	0.881188		1.91781					1.57303
100.571	pPC	IIa	004		-2700	0.23	1.2	-0.519231	0.191667	30	25	0.29703		0.342466					0.833333
		III	005		-2800	1.35		-0.538462	1.125	26	10	0.257426		0.136986					0.384615
	aPC	IIa	006		-4300	0.15	1	-0.826923	0.15	1		0.00990099
3102014	lEC	IIa	000		-100	0.42	1	-0.02	0.42	464	605	1.44548		6.58324					1.30388
RC=5000		IIb	001		300	0.65		0.06	0.65	356	146	1.10903		1.58868					0.410112
4th slice		IIa	002		100	0.1		0.02	0.1	273	74	0.850467		0.805223					0.271062
AMPAmean		III	003		-100	1.1		-0.02	1.1	804	538	2.50467		5.85419					0.669154
320.682	rostral lEC	IIa	004		-1500	0.2		-0.3	0.2	530	207	1.65109		2.25245					0.390566
		IIb	005		-1400	0.7		-0.28	0.7	462	158	1.43925		1.71926					0.341991
		III	006		-1370	1.4		-0.274	1.4	606	151	1.88785		1.64309					0.249175
	pPC	III	007		-3500	1.3	1.1	-0.7	1.18182	18	74	0.0560748		0.805223					4.11111
		IIa	008		-3400	0.22		-0.68	0.2	8	49	0.0249221		0.533188					6.125
	aPC	III	009		-4200	0.8		-0.84	0.727273	5	10	0.0155763		0.108814					2
		IIa	010		-4300	0.2		-0.86	0.181818	1.5	10	0.0046729		0.108814					6.66667
2272014	lEC	IIa	000		-1200	0.12	1	-0.214286	0.12	506	156	1.57632		2.33883					0.3083	ChR2+?
RC=5600		IIb	001		-1180	0.56		-0.210714	0.56	915	150	2.85047		2.24888					0.163934	inj site
4th slice		III	002		-1160	1.12		-0.207143	1.12	1	0.2	0.00311526		0.0029985					0.2
AMPAmean		II	003		100	0.35		0.0178571	0.35	12	11	0.0373832		0.164918					0.916667
122.917		III	004		100	1.2		0.0178571	1.2	16	120	0.130081		1.7991					7.5
	pPC	I	005		-2800	-0.2	1.1	-0.5	-0.181818	10	22	0.0813008		0.329835					2.2
		III	006		-2800	1.3		-0.5	1.18182	2	5	0.0162602		0.0749625					2.5
		II	007		-2700	0.53	0.9	-0.482143	0.481818	1		0.00813008		0					0
		II	008		-2750	1		-0.491071	0.909091	9	3	0.0731707		0.0449775					0.333333
		III	009		-2900	1.2		-0.517857	1.09091	1		0.00813008		0					0
	aPC	II	010		-4600	0.64	1	-0.821429	0.64	1		0.00813008		0					0
		III	011		-4660	1.1		-0.832143	1.1	1		0.00813008		0					0
10022013	middle pPC	IIa	001		-1000	0.22		-0.226244	0.191304	93	140	0.869159	0.258333	0.555556	0.220472				1.50538
RC=4420		IIIa	002		-1120	1.46	1.15	-0.253394	1.26957	2	1.5	0.0186916	0.00555556	0.00595238	0.0023622				0.75
2nd slice		IIb	003		-1000	0.63		-0.226244	0.547826	41	285	0.383178	0.113889	1.13095	0.448819				6.95122
AMPAmean	rostral pPC	IIIa	004		-1350	1.44	1.12	-0.30543	1.28571	1	1	0.00934579	0.00277778	0.00396825	0.0015748				1
107.17		II	005		-1400	0.38		-0.316742	0.339286	1	10	0.00934579	0.00277778	0.0396825	0.015748				10
		IIa	006		-1500	0.51		-0.339367	0.455357	0.7	8	0.00654206	0.00194444	0.031746	0.0125984				11.4286
	lEC		007		110	1.14	1.12	0.0248869	1.01786	221	510	2.06542	0.613889	2.02381	0.80315				2.30769
NMDA			008		110	1.67		0.0248869	1.49107	360	620	3.36449	1	2.46032	0.976378				1.72222
252.05	caudal lEC	IIIa	009		390	1.98		0.0882353	1.76786	80	310	0.747664	0.222222	1.23016	0.488189				3.875
(no PTX in ACSF)		IIIa	010		340	2.36		0.0769231	2.10714	272	635	2.54206	0.755556	2.51984	1				2.33456

## Sheet: Layer comparison
IIa	Iib	III	IIa	Iib	III	IIa	Iib	III
AMPA mean			NMDA mean			NMDA/AMPA ratio
0.91667	--	0.0744	2.70509	--	0.19981	2.28571	--	2.08
2.97619	--	0.02976	0.99904	--	0.09606	0.26	--	2.5
0.29703	1.88119	3.06931	0.34247	0.9589	2.39726	0.83333	0.36842	0.56452
0.0099	1.10903	0.57426	--	1.58868	1.24658	--	0.41011	1.56897
0.85047	1.43925	0.88119	0.80522	1.71926	1.91781	0.27106	0.34199	1.57303
1.65109	2.85047	0.25743	2.25245	2.24888	0.13699	0.39057	0.16393	0.38462
0.02492	0.03738	1.88785	0.53319	0.16492	1.64309	6.125	0.91667	0.24917
0.00467	0.00813	0.05607	0.10881	--	0.80522	6.66667	--	4.11111
1.57632	0.07317	0.01558	2.33883	0.04498	0.10881	0.3083	0.33333	2
0.86916	--	0.00312	0.55556	--	0.003	1.50538	--	0.2
0.00654	0.00813	0.13008	0.03175	--	1.7991	11.4286	--	7.5
2.06542	0.38318	0.01626	2.02381	1.13095	0.07496	2.30769	6.95122	2.5
3.36449	0.00935	0.00813	2.46032	0.03968	--	1.72222	10	--
--	--	0.00813	--	--	--	--	--	--
--	--	0.01869	--	--	0.00595	--	--	0.75
--	--	0.00935	--	--	0.00397	--	--	1
--	--	0.74766	--	--	1.23016	--	--	3.875
--	--	2.54206	--	--	2.51984	--	--	2.33456

## Sheet: INs vs PYRs
mean IAMPA		mean INMDA		N/A ratio
IN	PYR	IN	PYR	IN	PYR
0.0744	0.02976	0.19981	0.09606	2.08	2.5
0.05607	0.02492	0.80522	0.53319	4.11111	6.125
0.01558	0.00467	0.10881	0.10881	2	6.66667
0.0813	0.01626	0.32984	0.07496	2.2	2.5
0.0813	0.00813	--	--	--	--
0.07317	0.00813	--	--	--	--
0.07317	0.01626	0.04498	0.07496	0.33333	2.5
0.07317	0.00813	--	--	--	--
0.00935	0.00935	0.00397	0.03968	1	8
0.0396	0.0111	0.107	0.0987	2.8	8.1056
