# Supplementary material for: Hierarchical organization of long-range circuits in the olfactory cortices
Source: Physiol Rep. 2015 Sep 28;3(9):e12550. doi: 10.14814/phy2.12550 (PMC4600391; doi:10.14814/phy2.12550)
Supplement: Supplementary file 4 [file phy20003-e12550-sd4.xlsx]

## Sheet: Sheet1
expt date	area	layer	cell #	depth (um) of soma	RC distance	distance from Ib/IIa border	II thickness	RC index	Layer index	AMPA	NMDA	AMPAmean	AMPApeak	NMDAmean	NMDApeak	half-width	decay tau	charge	ratio	Note
01222014	lEC	IIb	000					0.76	0.4	75	110	1.82927		1.92982					1.46667
RC=5200		IIa	001					0.77	0.2	34	56	0.829268		0.982456					1.64706
4th slice		III	002					0.78	1.3	69	33	1.68293		0.578947					0.478261
AMPAmean	pPC	Iib	005					0.56	0.67	35	67	0.853659		1.17544					1.91429
40.5		III	006					0.58	1.25	13	26	0.317073		0.45614					2
56.5	aPC	IIb	007					0.31	0.28	17	47	0.414634		0.824561					2.76471
02252014	aPC	IIb	000					0.32	0.76	15	296	0.365854		0.781003					19.7333
RC=4700		III	001					0.36	1.1	33	120	0.804878		0.316623					3.63636
2nd slice		Iia	002					0.39	0.12	30	262	0.731707		0.691293					8.73333
AMPAmean		III	003					0.42	1.15	54	392	1.31707		1.0343					7.25926
40.6667	lEC	IIb	004					0.78	0.41	81	770	1.97561		2.03166					9.50617
378.667		III	005					0.82	1.21	31	432	0.756098		1.13984					13.9355
03202014	aPC	IIa	000					0.18	0.08	5	72	0.128205		0.549618					14.4
RC=4600		IIa	003					0.19	0.11	45	208	1.15385		1.58779					4.62222
2nd slice		III	001					0.17	1.36	66	112	1.69231		0.854962					1.69697
AMPAmean
38.6667
130.667
02012014	pPC	IIb	000							46	145	1.53333		3.81579					3.15217
RC=4500		IIb	001							28	39	0.933333		1.02632					1.39286
2nd slice		IIa	002							33	75	1.1		1.97368					2.27273
AMPAmean		III	003							54	27	1.8		0.710526					0.5
29.7	lEC	IIb	004							10	10	0.333333		0.263158					1
37.8		III	005							45	50	1.5		1.31579					1.11111
		III	006							58	10	1.93333		0.263158					0.172414
	aPC	IIa	007							6	11	0.2		0.289474					1.83333
		IIa	008							16	10	0.533333		0.263158					0.625
		IIa	009							1	1	0.0333333		0.0263158					1
